# Supplementary material for: SETD7 is a prognosis predicting factor of breast cancer and regulates redox homeostasis
Source: Oncotarget. 2017 Oct 6;8(55):94080–90. doi: 10.18632/oncotarget.21583 (PMC5706857; doi:10.18632/oncotarget.21583)
Supplement: Supplementary file 2 [file oncotarget-08-94080-s002.xls]

## Sheet: Sheet1
Supplementary Table 1: Clinical survival and RNAseq data in TCGA database
patientID	Osdays	status	SETD7	NFE2L2 (NRF2)	KEAP1	ME1	TXNRD1	GCLC	GCLM
TCGA-3C-AALI	4005	0	1722.68	2089.69	2480.15	562.806	2133.77	903.208	201.196
TCGA-3C-AALJ	1474	0	1331.82	1291.02	1542.16	282.865	1838.62	632.82	326.383
TCGA-3C-AALK	1448	0	2074.06	1852.66	1411.25	192.387	1154.74	601.986	256.93
TCGA-4H-AAAK	348	0	1921.7	1500.22	2517.45	47.234	1051.91	665.106	237.447
TCGA-5L-AAT1	1471	0	1855.75	1887.44	1972.29	163.814	1219.23	972.29	235.534
TCGA-5T-A9QA	303	0	839.958	1811.53	2128.66	26.6736	1594.67	543.933	158.996
TCGA-A1-A0SB	259	0	1746.59	2219.96	1075.8	39.1936	1491.61	692.871	331.569
TCGA-A1-A0SD	437	0	2860.31	2672.5	1241.58	97.9241	1191.3	1315.69	567.033
TCGA-A1-A0SE	1321	0	3034.47	2745.1	1702.34	26.6557	854.957	568.326	323.488
TCGA-A1-A0SF	1463	0	1703.33	1800.15	1924.39	50.5516	625.898	652.887	242.476
TCGA-A1-A0SG	434	0	1412.29	1720.71	1752.86	35.2804	1542.98	817.208	287.283
TCGA-A1-A0SH	1437	0	4620.95	2103.35	1588.71	122.792	1286.43	1243.09	526.561
TCGA-A1-A0SI	635	0	2757.5	2741.91	1848.15	124.191	1264.86	457.916	284.579
TCGA-A1-A0SJ	416	0	3020.76	2556.2	1199.82	182.533	3018.2	1586.47	830.361
TCGA-A1-A0SK	967	1	2302.24	2731.7	1408.45	161.992	8566.97	730.854	173.653
TCGA-A1-A0SM	242	0	3365.21	1890.78	1656.57	352.273	1728.22	1011.99	531.881
TCGA-A1-A0SN	1196	0	2313.66	1559.09	2028.54	330.34	8284.48	521.488	274.535
TCGA-A1-A0SO	852	0	708.867	1537.22	1689.98	390.931	4271.31	1145.22	339.834
TCGA-A1-A0SP	584	0	2047.43	2898.02	1902.59	459.686	2856.26	639.548	302.809
TCGA-A1-A0SQ	554	0	2252.75	1506.08	1814.62	1582.65	2092.99	701.967	591.024
TCGA-A2-A04N	4354	0	1778.92	2820.52	1709.19	56.6561	1087.96	1012.68	281.696
TCGA-A2-A04P	548	1	1286.83	1698.65	1531.64	162.344	966.286	458.506	106.847
TCGA-A2-A04Q	2385	0	838.411	2344.77	1314.31	527.189	2337.83	674.894	382.183
TCGA-A2-A04R	3709	0	2220.41	2322.16	1967.94	67.0108	641.13	602.735	311.51
TCGA-A2-A04T	1950	0	1273.41	1257.06	1260.89	212.119	2584.02	731.635	581.066
TCGA-A2-A04U	2654	0	1047.93	1703.6	2456.94	547.604	2514.61	378.231	580.855
TCGA-A2-A04V	1920	1	2372.78	2297.82	1847.22	46.4453	537.788	676.716	174.781
TCGA-A2-A04W	3102	0	1812.78	2199.65	1223.83	1159.53	2093.75	433.878	400.918
TCGA-A2-A04X	1349	0	2055.33	2285.95	2464.09	164.369	1425.97	1241.42	258.448
TCGA-A2-A04Y	764	0	2064.57	1903.1	1729.34	577.785	1485.45	925.393	309.134
TCGA-A2-A0CK	4159	0	1358.79	2233.85	2290.51	122.02	1079.19	368.081	140.606
TCGA-A2-A0CL	3015	0	1886.95	2615.17	1262.42	608.228	2015.2	706.079	411.786
TCGA-A2-A0CM	754	1	1891.31	2295	1359.64	229.837	3655.24	633.668	608.284
TCGA-A2-A0CO	3492	1	2044.07	2589.35	1956.34	284.073	859.739	535.979	174.204
TCGA-A2-A0CP	2813	0	1625.34	2572.39	1483.91	26.8097	930.295	460.456	233.244
TCGA-A2-A0CQ	2695	0	1709.69	2653.93	2227.07	212.952	818.937	653.506	197.588
TCGA-A2-A0CR	3283	0	995.653	1529.36	2468.84	94.0809	637.164	324.156	94.0809
TCGA-A2-A0CS	2348	1	1268.57	1905.86	1544.99	122.75	1101.52	806.645	171.666
TCGA-A2-A0CT	2289	0	2462.79	2169.36	2111.62	175.585	2535.12	669.732	488.294
TCGA-A2-A0CU	158	1	4938.53	2199.69	2231.77	177.167	1070.26	502.1	285.605
TCGA-A2-A0CV	3011	0	1740.37	2758.69	1482.49	65.3282	1126.34	364.463	323.203
TCGA-A2-A0CW	3283	0	1727.55	1962.93	1152.46	967.955	2783.16	763.903	392.873
TCGA-A2-A0CX	1728	0	2219.76	1914.21	1354.45	624.76	3648.07	641.308	270.81
TCGA-A2-A0CY	1673	0	1044.81	1227.13	5936.16	375.691	1535.91	437.078	160.221
TCGA-A2-A0CZ	1616	0	3071.43	2268.51	1491.43	112.381	1402.86	558.095	314.286
TCGA-A2-A0D0	2048	0	632.208	1407.73	2828.67	294.893	1610.79	471.582	432.455
TCGA-A2-A0D1	1051	0	2443.79	1432.84	1363.15	485.933	852.737	604.12	210.006
TCGA-A2-A0D2	1027	0	1546.48	1096.29	1824.8	1137.31	1966	471.262	1042.69
TCGA-A2-A0D3	1873	0	2418.83	2026.69	1329.68	24.8267	1315.49	607.126	227.632
TCGA-A2-A0D4	767	0	3436.72	3005.25	1538.91	1083.09	4478.54	430.788	283.021
TCGA-A2-A0EM	3094	0	3884.94	910.156	1577.77	52.5568	1358.66	1618.25	381.747
TCGA-A2-A0EN	4088	0	2889.29	2906.37	1684.9	279.055	1853.32	802.49	315.052
TCGA-A2-A0EO	2442	0	2533	2660.28	1717	54.5194	1185.44	449.426	254.304
TCGA-A2-A0EP	3603	0	2085.05	2409.61	1545.85	528.24	1643.52	792.692	161.462
TCGA-A2-A0EQ	2426	0	2294.3	2567.76	1667.56	497.824	2215.13	686.01	238.756
TCGA-A2-A0ER	2263	0	1828.03	2759.19	1163.54	67.504	1934.11	810.349	644
TCGA-A2-A0ES	2190	0	3606.58	3598.81	980.032	86.5608	1358.6	1106.71	452.865
TCGA-A2-A0ET	1066	0	2780.34	1966.62	2012.73	47.9415	2923.62	1113.22	278.44
TCGA-A2-A0EU	1043	0	1840.44	2259.23	1981.1	502.625	2527.43	1802.69	737.448
TCGA-A2-A0EV	968	0	3091.23	2700.35	1758.6	194.386	1469.12	1284.56	666.316
TCGA-A2-A0EW	1884	1	3734.33	3064.28	1497.7	266.383	1567.84	1400.99	301.807
TCGA-A2-A0EX	752	0	2981.17	2179.9	1625.66	57.3555	1603.77	843.257	239.93
TCGA-A2-A0EY	1925	0	2766.19	1470.18	1582.88	325.649	2721.92	1134.65	256.495
TCGA-A2-A0ST	3017	0	1779.92	2636.72	1225.54	167.255	1429.58	622.821	349.481
TCGA-A2-A0SU	1662	0	2918.64	2438.56	2635.82	105.467	1653.9	957.813	265.174
TCGA-A2-A0SV	825	1	1396.42	2208.19	2014.45	391.301	2527.56	477.1	271.463
TCGA-A2-A0SW	1365	1	2253.74	2072.55	1533.35	993.716	2742.92	685.73	378.183
TCGA-A2-A0SX	1534	0	2328.52	2725.94	2078.36	178.227	2304.43	780.989	395.954
TCGA-A2-A0SY	1347	0	2583.28	2324	1554.01	170.035	1275.26	580.488	232.056
TCGA-A2-A0T0	533	0	1835.48	3116.21	1850.23	343.047	1287.65	653.657	209.367
TCGA-A2-A0T1	521	0	1813.13	1911.98	1334.47	338.207	2863.71	577.536	179.029
TCGA-A2-A0T2	255	1	849.309	1865.79	1537.23	313.865	1022.29	530.094	494.427
TCGA-A2-A0T3	1516	0	6401.75	2157.18	3879.68	411.907	1126.65	608.485	270.646
TCGA-A2-A0T4	624	0	2943.39	2753.54	2255.73	302.587	1870.18	2954.61	252.806
TCGA-A2-A0T5	531	0	2564.42	2726.12	1698.19	58.7216	1163.86	550.014	723.261
TCGA-A2-A0T6	575	0	3582.22	2681.74	1891.48	145.707	1222.49	1002.42	235.187
TCGA-A2-A0T7	631	0	2411.79	2737.14	1394.96	196.432	2882.65	500.036	519.968
TCGA-A2-A0YC	990	0	3901.48	3239.76	1766.8	423.406	1747.72	2782.18	485.763
TCGA-A2-A0YD	769	0	3032.13	2762.22	1431.36	183.912	1609.15	552.379	319.188
TCGA-A2-A0YE	554	0	2269.65	2942.97	1828.26	126.426	1588.09	353.612	169.835
TCGA-A2-A0YF	1535	0	3159.94	3327.2	1223.43	685.175	2625.4	1552.34	480.606
TCGA-A2-A0YG	666	0	4896.14	2006.88	1299.43	459.065	2701.89	1442.82	326.825
TCGA-A2-A0YH	659	0	1273.61	1733.54	1223.95	485.322	2160.89	1413.75	344.834
TCGA-A2-A0YI	1505	0	3202.74	2900.24	1194.39	501.491	1408.17	1005.07	529.815
TCGA-A2-A0YJ	566	0	2463.79	1930.84	2097.23	910.496	2877.14	1009.36	458.503
TCGA-A2-A0YK	588	0	4059.68	2706.02	1300.37	246.348	2235.19	696.781	335.567
TCGA-A2-A0YL	1474	0	3162.97	3053.54	1151.6	84.2476	1206.69	692.881	400.416
TCGA-A2-A0YM	965	0	2807.74	2891.78	1485.74	133.702	1159.44	1502.23	226.763
TCGA-A2-A0YT	723	1	3242.13	2024.95	1675.14	37.489	3834.67	3124.27	976.064
TCGA-A2-A1FV	714	0	3268.66	4207.17	544.168	73.0427	2969.19	942.251	490.299
TCGA-A2-A1FW	528	0	5728.06	1665.38	1713.23	84.2667	3942.14	1324.23	424.598
TCGA-A2-A1FX	1847	0	786.406	4018.08	1569.83	72.3038	1600.97	1336.13	690.001
TCGA-A2-A1FZ	683	0	3862.64	1692.59	1714.94	275.548	1709.14	872.569	407.944
TCGA-A2-A1G0	616	0	2441.81	2265.85	1603.22	114.727	1526.96	1076.59	568.705
TCGA-A2-A1G1	584	0	3154.97	2578.24	884.338	92.0899	2527.39	558.037	819.188
TCGA-A2-A1G4	595	0	3045.43	2707.94	620.76	704.077	1993.56	498.527	344.228
TCGA-A2-A1G6	501	0	2591.06	5095.51	852.235	178.119	1734.16	846.231	410.274
TCGA-A2-A259	1596	0	3611.62	3020.46	1193.82	488.973	2224.02	1976.73	743.413
TCGA-A2-A25A	3276	0	2930.71	3659.99	1264.04	65.6703	1320.65	546.422	316.576
TCGA-A2-A25B	1291	0	3659.76	4222.93	995.736	1133.55	5575.43	1913.26	758.689
TCGA-A2-A25C	523	0	2147.99	2817.02	1626.82	38.3767	2705.34	851.566	367.225
TCGA-A2-A25D	552	0	1729.25	1410.89	832.064	57.5019	1729.25	912.414	166.413
TCGA-A2-A25E	3204	0	2988.05	2881.99	995.912	505.975	5922.33	939.308	758.491
TCGA-A2-A25F	322	0	2637.91	3554.18	1129.02	624.517	3036.31	971.414	684.007
TCGA-A2-A3KC	1102	0	2172.55	1829.93	1602.34	133.854	1407.78	559.56	188.177
TCGA-A2-A3KD	1206	0	6081.03	2459.75	1351.04	235.402	1625.58	1108.82	277.205
TCGA-A2-A3XS	1032	1	1517.07	1093.44	1592.58	23.3093	1644.45	594.55	345.699
TCGA-A2-A3XT	2770	0	976.183	1431.07	3143.59	272.603	2440.61	650.192	671.666
TCGA-A2-A3XU	912	1	1735.82	1989.74	2541.63	863.346	2336.51	680.441	161.481
TCGA-A2-A3XV	996	0	1894.19	661.505	2271.83	1005.16	972.473	2067.1	111.398
TCGA-A2-A3XW	1712	0	841.956	2577.6	3193.48	154.146	918.143	439.759	130.404
TCGA-A2-A3XX	1439	1	679.29	1232.38	1057.32	419.501	1639.28	620.341	431.497
TCGA-A2-A3XY	1093	1	1194.2	1894.24	1935.31	466.518	1746.28	754.274	296.971
TCGA-A2-A3XZ	1532	0	2565.13	1976.91	1154.72	63.4045	1631.98	427.291	124.052
TCGA-A2-A3Y0	1546	0	1239.53	2519.37	3497.29	623.215	922.345	1116.73	386.8
TCGA-A2-A4RW	222	0	1425.54	2383.78	1857.14	64.77	1405.57	617.433	294.794
TCGA-A2-A4RX	742	0	1628.23	1843.73	1529.93	166.982	827.977	432.262	352.237
TCGA-A2-A4RY	648	0	2052.66	2625.49	1570.37	77.2638	1071.36	521.161	382.874
TCGA-A2-A4S0	706	0	3342.64	1713.62	1805.14	163.297	1584.45	1424.29	318.769
TCGA-A2-A4S1	820	0	2357.7	2119.46	2205.39	1327.32	1197.14	351.4	177.827
TCGA-A2-A4S2	643	0	1411.3	1753.63	2393.2	82.7281	2104.15	457.466	205.835
TCGA-A2-A4S3	666	0	1960.19	1832.71	1789.67	311.458	2114.58	1092.52	239.376
TCGA-A7-A0CD	1165	0	1609.08	501.405	1847.88	166.958	2203.9	1616.35	378.999
TCGA-A7-A0CE	1074	0	2280.87	2093.22	2423.26	427.155	1770.66	716.671	516.315
TCGA-A7-A0CG	1043	0	5361.07	2725.85	1476.84	186.028	2575.35	543.171	316.719
TCGA-A7-A0CH	1079	0	4161.98	2372.86	1607.57	34.8903	1049.76	1292.69	323.608
TCGA-A7-A0CJ	931	0	2965.56	2299.41	1795.64	1000.09	1411.83	682.706	272.101
TCGA-A7-A0D9	1139	0	2375.05	2830.21	1458.21	433.1	1642.65	899.547	575.545
TCGA-A7-A0DA	1085	0	1257.36	1647.59	1216.53	479.25	1757.03	829.652	1160.98
TCGA-A7-A0DB	1007	0	3284.22	1704.67	2229.33	370.534	1148.77	1155.28	223.776
TCGA-A7-A0DC	906	0	2318.93	1491.89	2007.84	301.314	2289.62	3037.87	391.983
TCGA-A7-A13D	965	0	1559.46	2469.19	1253.99	285.163	2566.87	382.655	609.323
TCGA-A7-A13E	614	1	2104.41	1229.78	5395.11	67.0439	1586.85	1011.64	403.117
TCGA-A7-A13F	765	0	1305.22	1550.48	1679.52	464.257	373.494	781.526	937.349
TCGA-A7-A13G	718	0	5465.8	1935.37	2025.96	171.655	2053.68	765.992	304.836
TCGA-A7-A13H	899	0	1836.13	2225.84	2360.49	147.14	1924.62	583.009	215.158
TCGA-A7-A26E	954	0	4383.33	3231.22	1491.11	982.745	4926.2	2384.39	895.938
TCGA-A7-A26F	738	0	3050.92	3526.06	751.819	1086.94	4223.02	906.142	1106.98
TCGA-A7-A26G	722	0	3956.06	4052.95	1148.84	504.33	2762.59	842.741	495.021
TCGA-A7-A26H	724	0	3166.84	3032.7	1371.28	491.384	1606.79	1042.82	753.786
TCGA-A7-A26I	661	0	2432.64	2886.26	601.66	1071.65	2759.34	1507.33	1428.77
TCGA-A7-A26J	627	0	2764.9	2578.62	1164.73	105.271	1773.84	947.998	438.534
TCGA-A7-A2KD	679	0	2532.33	2452.26	932.808	79.8025	4557.28	883.966	420.364
TCGA-A7-A3IY	345	0	2261.02	2928.17	1672.8	879.188	1378.34	1339.91	283.981
TCGA-A7-A3IZ	322	0	1693.74	1215.47	1374.28	325.55	2016.24	1634.18	340.778
TCGA-A7-A3J0	313	0	3601.34	1841	2351.67	1360.19	1488.77	731.732	231.862
TCGA-A7-A3J1	343	0	2390.98	1642.59	1920.47	158.742	1504.42	456.772	160.817
TCGA-A7-A3RF	408	0	2793.43	1323.79	2465.52	332.341	929.331	440.514	229.952
TCGA-A7-A425	447	0	1315.75	1604.95	2673.13	134.912	1431.29	455.687	172.587
TCGA-A7-A426	364	0	1416.25	2363.46	2242.65	53.5219	805.602	445.091	183.028
TCGA-A7-A4SA	454	0	2220.38	1707.9	1655.5	544.477	1615.23	1042.06	304.51
TCGA-A7-A4SB	418	0	2114.64	1842.06	1526.6	55.6483	1406.7	1034.37	242.673
TCGA-A7-A4SC	446	0	3383.97	1919.14	1317.97	513.473	1184.85	271.432	131.394
TCGA-A7-A4SD	441	0	769.154	2185.98	1647.26	804.478	1358.21	674.129	816.915
TCGA-A7-A4SE	644	0	1394.86	1630.57	1762.64	395.935	1341.49	424.09	533.193
TCGA-A7-A4SF	545	0	2021.62	940.005	1299.62	745.425	2658.33	412.576	310.547
TCGA-A7-A56D	448	0	445.928	503.338	2729.64	153.538	893.191	128.839	110.814
TCGA-A7-A5ZV	368	0	1026.62	1017.03	2269.33	488.593	1049.43	1201.52	1714.83
TCGA-A7-A5ZW	326	0	2571.08	3236.63	1728.64	117.923	1381.13	724.511	410.944
TCGA-A7-A5ZX	336	0	1735.04	2896.71	1509.16	44.6036	892.481	654.322	394.885
TCGA-A7-A6VV	313	0	1367.94	2473.91	2153.67	166.931	2239.19	395.108	303.613
TCGA-A7-A6VW	285	0	452.051	1856.48	2901.16	617.357	888.404	615.972	506.538
TCGA-A7-A6VX	317	0	1505.8	1858.38	1782.94	1254.83	1966.55	776.925	698.417
TCGA-A7-A6VY	266	0	1240.06	2863.55	2807.33	336.562	1725.01	886.198	180.906
TCGA-A8-A06N	0	0	3433.46	1726.9	1539.01	98.2102	3365.53	1351.77	300.826
TCGA-A8-A06O	396	0	5121.1	1350.48	1707.49	385.145	1940.68	625.818	484.406
TCGA-A8-A06P	396	0	3120.95	2354.1	1408.13	114.012	2362.19	849.636	277.925
TCGA-A8-A06Q	31	0	3841.28	1437.55	893.635	350.51	6847.89	342.243	385.506
TCGA-A8-A06R	547	0	2042.47	2247	1057.56	1350.68	4170.24	550.827	334.689
TCGA-A8-A06T	1614	0	3566.32	1426.83	1676.35	112.415	2758.05	1074.76	641.115
TCGA-A8-A06U	883	1	5141.58	2675.17	2068.46	1449.24	6917.15	714.119	422.015
TCGA-A8-A06X	943	1	2989.57	2647.79	3386.98	775.46	2007.95	910.581	430.204
TCGA-A8-A06Y	791	0	4549.54	1788.18	1707.42	542.085	1101.98	448.494	139.973
TCGA-A8-A06Z	31	0	2977.39	1340.25	1412.45	732.822	4449.88	1298.46	1007.92
TCGA-A8-A075	518	0	2625.31	1537.83	998.566	161.707	2254.57	691.646	371.459
TCGA-A8-A076	1642	0	4870.22	1913.15	1004.19	386.962	2169.26	881.878	334.33
TCGA-A8-A079	274	0	6189.24	2516.22	2270.56	342.228	3839.39	823.719	653.96
TCGA-A8-A07B	1308	0	4021.13	1785.29	1260.36	150.465	2482.67	1102.28	181.741
TCGA-A8-A07C	1034	0	2784.57	3054.5	1379.79	691.223	5900	1818.09	526.596
TCGA-A8-A07E	608	0	2929.8	2939.53	1520.06	247.278	2873.07	499.427	371.92
TCGA-A8-A07F	577	0	3263.96	2484.77	1332.97	85.0363	1044.18	1348.16	235.782
TCGA-A8-A07G	577	0	5755.49	2038.03	1472.53	734.547	2255.49	1522.66	514.423
TCGA-A8-A07I	426	0	5273.95	2486.38	1652.74	61.2942	2020.06	676.882	257.083
TCGA-A8-A07J	365	0	4773.78	2175.04	1575.16	216.216	1489.59	1159.29	229.097
TCGA-A8-A07L	975	0	2742.97	2054.98	1199.45	403.358	2733.38	1174.78	475.668
TCGA-A8-A07O	304	0	3375.6	2599.16	1174.94	967.105	5158.79	1001.79	975.179
TCGA-A8-A07P	334	0	4814.1	1438.15	1922.6	61.8521	2585	1020.73	513.822
TCGA-A8-A07R	273	0	2463.69	1955.58	1053.42	553.721	7541.72	1086.73	653.061
TCGA-A8-A07S	243	0	3772.74	2266.95	1571.75	443.143	1313.03	2147.1	253.033
TCGA-A8-A07U	760	0	2382.36	2444.8	1434.53	773.056	2071.21	635.482	440.318
TCGA-A8-A07W	304	0	3569.71	1878.2	1097.96	587.273	3796.93	818.622	401.049
TCGA-A8-A07Z	1371	0	1339.81	1158.12	2319.48	231.899	1259.23	454.463	309.035
TCGA-A8-A081	0	0	2979.71	2872.7	1147.2	201.56	1891.55	207.542	337.841
TCGA-A8-A082	549	0	1917.2	2256.17	1272	322	1136	594.4	261.2
TCGA-A8-A083	0	0	3225.19	1889.7	2174.03	165.974	1377.92	1150.13	259.74
TCGA-A8-A084	458	0	2871.89	3344.85	1812.63	31.3255	1015.57	674.079	233.588
TCGA-A8-A085	1124	0	4264.06	1462.46	3432.47	1052.35	2619.76	1264.18	510.942
TCGA-A8-A086	396	0	2272.05	2121.43	1487.93	435.972	1706.07	1399.8	566.919
TCGA-A8-A08A	30	0	3610.9	1095.21	2215.02	102.393	1132.12	717.839	236.626
TCGA-A8-A08B	1156	0	1712.9	2184.63	1607.77	398.41	1256.18	232.332	159.894
TCGA-A8-A08C	881	0	4468	2223.56	1568.57	264.138	1505.25	888.249	322.045
TCGA-A8-A08F	1004	0	1751.57	1754.3	2383.17	578.897	2028.26	411.008	375.305
TCGA-A8-A08G	607	0	3000.94	2544.73	1741.6	542.909	3154.15	1161.84	326.442
TCGA-A8-A08H	0	0	3099.23	2602.62	1484.35	461.076	2591.38	972.937	510.97
TCGA-A8-A08I	365	0	3131.51	2407.68	1655.32	323.828	2054.59	1561.35	332.652
TCGA-A8-A08J	1127	1	3217.23	2132.64	1553.23	438.789	2584.5	796.407	468.397
TCGA-A8-A08L	304	1	2650.7	3344.75	2102.79	349.302	1610.72	638.959	168.147
TCGA-A8-A08O	943	0	3025.3	1671.86	927.21	138.29	1593.25	855.982	541.081
TCGA-A8-A08P	943	0	3012.46	2173.3	1007.64	607.157	3862.08	577.403	408.926
TCGA-A8-A08R	30	0	1634.33	1863.73	1146.88	379.743	2430.84	1478.58	673.195
TCGA-A8-A08S	1004	0	3717.74	2639.29	1691.94	537.742	5777.42	1061.61	199.355
TCGA-A8-A08T	3409	1	4962.4	1895.09	1493.51	112.479	2369.72	716.805	279.201
TCGA-A8-A08X	1308	0	2150.61	1751.23	857.6	147.738	1671.96	661.817	246.83
TCGA-A8-A08Z	1217	0	3218.99	3302.87	1240.54	168.407	1958.88	655.679	425.261
TCGA-A8-A090	0	0	3961.22	2646.13	1713.64	89.6169	2749.88	1435	1081.43
TCGA-A8-A091	1004	0	3720.69	1332.64	1269.28	49.2044	998.776	479.07	232.069
TCGA-A8-A092	942	0	2339.02	1474.51	1021.06	569.676	2679.18	1261.17	320.148
TCGA-A8-A093	546	0	3123.36	1584.88	2570.35	36.322	527.16	1094.9	239.856
TCGA-A8-A094	0	0	2410.99	2150.26	1512.18	1695.82	4816.99	868.832	486.571
TCGA-A8-A095	1277	0	2741.76	2454.86	1430.32	54.472	1139.46	502.581	258.656
TCGA-A8-A096	0	0	3940.23	3170.05	1697.81	1117.45	1954.02	765.935	383.49
TCGA-A8-A097	365	0	4132.46	3009.8	1547.57	351.3	2531.37	1053.9	631.96
TCGA-A8-A099	304	0	6085.17	399.838	1607.67	1822.2	2456.22	2963.8	203.088
TCGA-A8-A09A	304	0	3564.11	2989.13	923.879	311.282	2741.73	699.592	566.833
TCGA-A8-A09B	365	0	2223.56	2324.91	2199.18	67.2224	746.761	1103.07	427.367
TCGA-A8-A09C	31	0	2408.85	2237.13	1761.04	76.0239	3542.07	960.114	320.871
TCGA-A8-A09D	1522	0	5100.24	2142.24	1651.96	329.591	1427.43	629.511	362.871
TCGA-A8-A09E	1492	0	2212.37	1845.75	2902.56	18.9887	1502.82	302.656	273.592
TCGA-A8-A09G	0	0	3576.98	1430.24	887.358	889.501	2490.66	624.426	401.592
TCGA-A8-A09I	1371	0	3990.19	2662.19	1182.42	205.847	2929.92	839.607	249.099
TCGA-A8-A09K	912	0	1417.69	2462.28	1870.29	59.4748	1818.83	644.522	267.426
TCGA-A8-A09M	1006	0	1526.1	2202.19	2005.16	266.738	2219.26	571.53	673.957
TCGA-A8-A09N	31	0	3709.36	1906.1	1140.3	626.227	3938.9	819.114	325.115
TCGA-A8-A09Q	761	0	6316	1748.91	1280.34	179.261	1516.19	1004.25	333.988
TCGA-A8-A09R	273	0	3505.43	2143.03	1671.68	123.498	1965.6	969.845	399.28
TCGA-A8-A09T	579	0	2323.9	2389.15	1660.38	28.3019	1264.94	985.849	327.83
TCGA-A8-A09V	457	0	3477.87	2433.6	1291.17	29.4199	1011	950.234	259.829
TCGA-A8-A09W	30	0	4083.87	2749.97	943.914	385.365	3575.22	810.986	465.458
TCGA-A8-A09X	426	1	2875.71	2240.21	811.342	87.3435	3830.28	377.937	283.142
TCGA-A8-A09Z	0	0	7457.89	3124.55	1893.65	42.4697	2502.14	687.366	316.203
TCGA-A8-A0A1	365	0	3283.13	2607.86	1272.09	256.024	2420.68	800.703	241.968
TCGA-A8-A0A2	579	0	4050.44	1212.98	1613.57	58.7021	2035.4	335.398	240.118
TCGA-A8-A0A4	396	0	3895.45	1973.71	1640	123.61	1565.14	253.748	168.875
TCGA-A8-A0A6	640	0	3333.42	2866.27	1250.7	292.592	2076.87	710.733	309.616
TCGA-A8-A0A7	30	0	2729.88	2479.78	1294.07	1161.37	4820.18	971.339	537.888
TCGA-A8-A0A9	822	0	2999.71	2081.5	2269.77	154.364	2518.16	1327.48	566.491
TCGA-A8-A0AB	518	0	1917.56	2178.66	1883.01	230.963	933.13	1850.79	278.908
TCGA-A8-A0AD	1157	0	4098.91	2363.55	1406.1	377.778	863.181	2321.13	758.17
TCGA-AC-A23C	585	0	4523.09	2861.9	1344.26	1309.97	2270.42	731.238	548.052
TCGA-AC-A23E	698	0	3719.35	2984.89	1349.74	78.875	1197.8	660.348	434.424
TCGA-AC-A23G	2248	0	2498.55	2214.04	2047.24	98.8372	1167.15	425.145	316.861
TCGA-AC-A23H	174	1	5185.45	2515.79	1291.97	1053.63	2253.66	621.29	501.971
TCGA-AC-A2B8	677	0	3669.44	3164.95	1561.1	140.59	921.643	840.766	397.329
TCGA-AC-A2BK	2222	0	1248.16	2630.64	2621.36	598.337	3194.12	1620.4	519.028
TCGA-AC-A2BM	3022	0	1495.95	1658.78	991.202	336.036	2140.07	478.178	444.368
TCGA-AC-A2FB	1234	0	2542.51	2564.75	1190.7	86.879	2109.41	984.845	334.873
TCGA-AC-A2FE	2636	1	2124.24	2662.73	1686.39	178.541	1361.49	609.886	172.043
TCGA-AC-A2FF	2759	0	4151.05	2519.37	1106.6	241.868	1570.69	930.757	258.615
TCGA-AC-A2FG	1853	0	4140.71	2064.23	1917.08	173.361	1340.24	870.692	326.25
TCGA-AC-A2FK	2650	0	4201.42	3124.43	1226.32	408.181	1365.5	901.734	426.412
TCGA-AC-A2FM	792	1	2258.27	1147.34	1345.14	59.138	1454.06	474.106	246.575
TCGA-AC-A2FO	2255	0	2986.81	2806.35	1707.91	136.54	1409.23	432.894	249.03
TCGA-AC-A2QH	1005	0	2046.99	1406.33	1657.87	316.57	2766.69	633.141	231.657
TCGA-AC-A2QI	588	0	2771.72	1461.86	2292.3	60.3654	1366.48	577.919	170.612
TCGA-AC-A2QJ	446	1	590.135	566.647	2651.79	258.955	631.239	216.677	85.7311
TCGA-AC-A3BB	987	0	1551.71	2139.45	2273.46	127.771	732.241	558.139	154.556
TCGA-AC-A3EH	197	1	1742.92	2628.54	2444.71	40.0829	725.294	378.024	177.609
TCGA-AC-A3HN	496	0	2778.08	2662.25	2236.63	133.782	1298.58	785.837	291.529
TCGA-AC-A3OD	451	0	2628.33	2096.62	1711.54	1268.65	1303.66	1177.84	198.24
TCGA-AC-A3QP	675	0	1289.64	1960.26	2260.6	43.9434	785.632	595.338	161.253
TCGA-AC-A3QQ	734	0	864.339	821.446	2549.63	136.658	443.392	254.364	70.3242
TCGA-AC-A3TM	762	0	760.898	1087.32	3033.15	48.1236	408.143	292.374	98.9712
TCGA-AC-A3TN	456	0	1369.33	1328.46	2869.14	37.1204	812.149	773.153	154.856
TCGA-AC-A3W5	504	0	2963.8	1755.89	1632.25	125.051	1213.9	472.645	332.373
TCGA-AC-A3W6	602	0	2439.1	1829.22	1994.98	97.5303	1395.98	390.54	142.319
TCGA-AC-A3W7	471	0	2655.38	1975.98	2507.04	49.7453	1022.18	354.21	201.978
TCGA-AC-A3YI	707	0	1944.98	4007.77	1338.76	38.293	1541.17	462.5	321.76
TCGA-AC-A3YJ	754	0	1379.43	786.94	2368.98	198.296	438.843	746.129	155.083
TCGA-AC-A4ZE	890	0	2744.35	1675.6	1893.9	135.183	755.275	658.428	207.482
TCGA-AC-A5EH	511	0	2402.47	2143.09	2305.98	360	1386.39	548.454	463.505
TCGA-AC-A5XS	588	0	845.938	2122.05	1618.94	150.048	1296.08	692.173	199.755
TCGA-AC-A5XU	455	0	2499.22	1847.59	2832.81	36.1586	867.029	544.323	209.565
TCGA-AC-A62V	348	1	713.468	703.9	4350.29	49.922	569.111	369.007	147.686
TCGA-AC-A62X	417	0	871.864	1805.35	1635.89	1384.41	1224.11	803.581	355.574
TCGA-AC-A62Y	530	0	1620.11	3094.22	2131.03	221.673	1478.78	770.499	262.876
TCGA-AC-A6IV	568	0	2588.68	1889.37	1766.68	601.652	1634.69	756.536	281.868
TCGA-AC-A6IW	413	0	838.373	1195.77	3591.56	470.683	2266.14	1031.84	305.446
TCGA-AC-A6IX	373	0	2183.94	2317.57	1259.68	365.691	1460.58	725.914	297.876
TCGA-AC-A6NO	51	0	1756.03	2053.66	1995.26	75.5239	880.585	580.467	260.182
TCGA-AC-A7VB	250	0	2506.29	1768.43	1092.77	570.969	2076.38	627.158	566.579
TCGA-AC-A7VC	1	0	568.813	743.622	1876.9	165.462	967.17	433.947	761.748
TCGA-AC-A8OP	614	0	3853.54	2205.28	2529.34	135.112	2293.28	842.768	345.804
TCGA-AC-A8OQ	34	0	1273.19	1503.49	1117.61	303.215	1447.81	1111.26	432.862
TCGA-AC-A8OR	40	0	2266.8	2105.98	1813.74	320.652	1226.78	1311.76	164.526
TCGA-AC-A8OS	70	0	3416.59	2067.6	1416.15	177.787	1370.06	607.551	277.875
TCGA-AN-A03X	10	0	3216.07	2127.89	1590.81	10.2057	1100.94	1183.86	271.727
TCGA-AN-A03Y	10	0	2034.66	1654.52	2129.69	81.1004	1922.12	760.629	207.931
TCGA-AN-A041	7	0	2888.78	2561.02	1007.3	110.89	2496.35	1077.69	317.397
TCGA-AN-A046	10	0	2656.57	2196.39	1744.04	110.564	971.98	1154.87	267.702
TCGA-AN-A049	19	0	2954.68	2045.25	2012.4	1488.24	3808.04	1035.91	892.262
TCGA-AN-A04A	90	0	1950.98	2344.72	1345.94	250.7	1406.86	351.19	341.737
TCGA-AN-A04C	54	0	5494.59	2214.58	1257.32	265.295	1256.25	601.17	185.494
TCGA-AN-A04D	52	0	1196.66	1797.01	2477.97	296.286	2869.28	520.011	353.585
TCGA-AN-A0AJ	303	0	1713.94	1610.17	1141.53	274.542	4085.53	883.14	270.056
TCGA-AN-A0AK	224	0	5907.22	3025.61	1822	44.5004	2293.45	965.155	412.259
TCGA-AN-A0AL	227	0	1149.36	6900.12	1503.62	345.411	5328.5	1159.42	541.465
TCGA-AN-A0AM	5	0	3000.03	1520.86	1608.8	8715.21	3226.67	799.519	362.625
TCGA-AN-A0AR	10	0	843.567	1761.06	2730.5	1426.74	2640.34	1031.11	409.702
TCGA-AN-A0AS	10	0	3015.09	2047.65	1116.02	355.035	3697.23	656.454	1118.27
TCGA-AN-A0AT	10	0	1103.78	2836.24	2850.1	1678.87	3241.86	718.363	419.141
TCGA-AN-A0FD	196	0	1437.44	1972.72	2297.74	211.195	1251.65	864.534	263.876
TCGA-AN-A0FF	172	0	2077.85	1974.44	2140.43	85.7642	1779.7	620.595	344.161
TCGA-AN-A0FJ	242	0	1187.88	2799.52	2137.45	435.174	3500.6	1683.67	686.675
TCGA-AN-A0FK	213	0	2589.37	905.525	2578.21	3049.78	1713.97	5677.86	266.493
TCGA-AN-A0FL	231	0	992.169	2912.48	2079.69	77.8443	1110.55	1327.04	210.042
TCGA-AN-A0FN	218	0	2738.34	2520.4	1608.88	85.9735	1801.4	798.036	336.814
TCGA-AN-A0FS	210	0	3072.01	1642.98	1862.55	62.0429	1004.59	1084.87	227.153
TCGA-AN-A0FT	214	0	1229.29	1650.65	1624.94	43.1768	1600.86	417.237	92.581
TCGA-AN-A0FV	10	0	4969.76	1844.26	1092.65	540.759	3374.36	397.888	309.938
TCGA-AN-A0FW	11	0	3434.81	1774.49	2641.61	92.3269	932.314	511.541	296.007
TCGA-AN-A0FX	10	0	2695.69	1390.94	1876.87	255.502	1874.32	839.872	535.885
TCGA-AN-A0FY	10	0	1581.44	2308.53	2246.56	217.445	1717.51	622.398	360.321
TCGA-AN-A0FZ	10	0	3408.98	2756.4	1266.07	136.621	1392.63	765.883	331.614
TCGA-AN-A0G0	16	0	2793.29	2273.03	1190.3	1071	4535.21	517.916	369.312
TCGA-AN-A0XL	163	0	3652.85	3232.51	1278.5	388.864	1600.37	723.833	314.759
TCGA-AN-A0XN	10	0	4911.58	4782.9	1255.29	127.522	2820.92	634.62	1018.18
TCGA-AN-A0XO	375	0	2366.29	3067.02	1915.43	127.638	1092.18	911.378	385.758
TCGA-AN-A0XP	9	0	2606.75	2126.69	1767.85	393.891	1953.7	1111.25	302.251
TCGA-AN-A0XR	10	0	1871.43	3054.15	2158.33	41.3394	1743.7	610.169	255.477
TCGA-AN-A0XS	10	0	1937.73	2885.8	1723.59	85.0025	729.386	1042.26	214.795
TCGA-AN-A0XT	10	0	1594.05	1597.07	1676.01	477.135	773.08	2789.47	361.087
TCGA-AN-A0XU	10	0	2475.88	2934.8	2372.16	1299.45	4733.63	841.489	585.458
TCGA-AN-A0XV	162	0	2907.6	2605.56	1211.3	159.693	1708.51	829.847	391.562
TCGA-AN-A0XW	170	0	2261.82	2723.78	1687.61	839.914	1768.14	1176.04	1421.9
TCGA-AO-A03L	2442	0	1933.37	2429.11	2156.27	314.18	2411.58	434.231	361.804
TCGA-AO-A03M	1866	0	2322.87	2033.03	860.885	1117.47	3305.09	642.79	621.409
TCGA-AO-A03N	2031	0	1454.18	2964.45	1063.6	64.5969	2048.57	592.389	148.222
TCGA-AO-A03O	2483	1	1184.28	2296.07	1226.64	398.69	2508.73	545.851	371.616
TCGA-AO-A03P	2911	1	2953.84	1598.81	1583.77	232.741	1861.59	1034.14	221.387
TCGA-AO-A03R	2091	0	1147.05	2433.59	1878.82	55.4165	1022.2	464.029	235.019
TCGA-AO-A03T	2124	0	1914.9	1663.97	2079.96	642.242	1615.12	485.924	348.631
TCGA-AO-A03U	1793	1	2913.64	2874.03	1351.85	211.169	1793.41	894.416	461.398
TCGA-AO-A03V	1351	0	1282.35	2741.06	1981.57	465.49	1156.47	1233.73	347.059
TCGA-AO-A0J2	997	0	1540.68	2697.82	1192.19	251.033	1260.29	475.566	222.254
TCGA-AO-A0J3	651	0	2380.27	2673	1440.83	429.095	1437.85	875.085	273.06
TCGA-AO-A0J4	1587	0	1499.2	2539.44	1990.7	476.706	1932.83	710.471	570.008
TCGA-AO-A0J5	792	1	4335.86	1834.51	2252.31	116.064	1087.19	504.626	301.374
TCGA-AO-A0J6	1140	0	4401.86	2695.78	1894.68	438.629	3328.52	710.027	465.692
TCGA-AO-A0J7	618	0	1942	1786.93	2251.7	17.1858	1710.35	394.916	211.6
TCGA-AO-A0J8	680	0	2884.2	1936.98	2094.57	48.3497	978.017	455.94	173.859
TCGA-AO-A0J9	1613	0	1920.63	1766.73	1665.45	308.506	1470.9	532.764	225.071
TCGA-AO-A0JA	655	0	3641.31	3753.93	1329.57	129.567	1179.52	695.499	274.669
TCGA-AO-A0JB	1542	0	1140.9	1916.55	2075.24	321.477	834.473	391.245	175.103
TCGA-AO-A0JC	1547	0	1060.42	2268.26	1029.33	161.121	1944.83	941.331	421.629
TCGA-AO-A0JD	2190	0	4651.3	2736.9	1954.66	1070.83	2691.37	1152.1	603.142
TCGA-AO-A0JE	2335	0	2968.76	2439.3	1594.32	166.329	3154.97	799.189	533.469
TCGA-AO-A0JF	1980	0	4693.31	2731.14	1559.95	578.017	2434.67	1204.07	446.195
TCGA-AO-A0JG	798	0	3459	2622.08	2192.17	100.061	2421.36	1422.58	344.553
TCGA-AO-A0JI	1528	0	1762.59	853.843	1184.4	20.0682	1093.15	839.076	193.866
TCGA-AO-A0JJ	1887	0	2975.87	2413.57	1759.09	527.548	1263.59	642.78	315.448
TCGA-AO-A0JL	1683	0	1095.49	1197.58	1692.76	463.384	1204.31	423.036	217.631
TCGA-AO-A0JM	2184	0	2644.34	2172.83	960.784	33.2244	2183.01	674.837	315.904
TCGA-AO-A124	3506	0	2153.6	2614.68	2335.12	472.121	1603.32	651.635	324.673
TCGA-AO-A125	3456	0	1626.55	1872.54	1300.71	94.2326	799.653	549.501	131.32
TCGA-AO-A126	3307	0	1525.16	1161.63	2204.46	52.4965	898.362	382.475	81.7052
TCGA-AO-A128	3248	0	970.149	3487.18	2338.67	666.757	2199.19	662.415	636.635
TCGA-AO-A129	3286	0	823.166	1572.78	2532.82	882.625	1662.55	403.089	544.402
TCGA-AO-A12A	3112	0	2196.52	2766.56	1808.94	119.413	1000.68	624.702	341.522
TCGA-AO-A12B	2989	0	3173.27	1754.12	2259.01	157.31	879.163	796.702	244.846
TCGA-AO-A12C	2372	0	3702.61	2787.41	1800.86	57.4113	1177.78	952.775	368.952
TCGA-AO-A12D	2515	0	3110.9	1854.12	1461.01	707.437	1761.38	834.795	234.05
TCGA-AO-A12E	2142	0	2281.97	2310.97	1369.67	926.23	2597.27	766.12	499.18
TCGA-AO-A12F	1842	0	1906.25	2267.1	768.694	308.635	1850.79	641.089	239.898
TCGA-AO-A12G	1639	0	2468.8	1120.4	1678.4	233.6	2076	934.4	411.2
TCGA-AO-A12H	1234	0	1770.36	1608.86	2708.34	126.337	1972.36	597.138	291.824
TCGA-AO-A1KO	622	0	4073.6	3384.72	568.752	306.792	1459.69	1120.78	523.252
TCGA-AO-A1KP	2953	0	916.46	3238.92	742.054	106.766	788.806	929.391	125.002
TCGA-AO-A1KQ	1882	0	1142.09	7462.78	1241.61	658.617	1891.45	492.743	379.071
TCGA-AO-A1KR	2513	0	569.9	720.401	1958.53	410.702	1512.37	379.933	88.9632
TCGA-AO-A1KS	350	0	4466	2333.31	456.085	290.176	1905.64	1001.07	351.979
TCGA-AO-A1KT	541	0	1447.38	2728.42	868.31	97.4143	3041.19	679.796	369.513
TCGA-AQ-A04H	754	0	1954.45	1919.19	1867.47	64.9427	2411.99	476.638	389.95
TCGA-AQ-A04J	819	0	1968.26	3808.91	1719.77	375.754	1312.28	711.837	401.777
TCGA-AQ-A04L	3957	0	2782.02	1798.86	670.181	277.829	1117.93	427.493	296.021
TCGA-AQ-A0Y5	172	1	3484.25	2122.29	1406.41	366.428	2268.47	813.697	524.932
TCGA-AQ-A1H2	475	0	2545.66	2828.15	2188.91	492.724	3522.33	2314.1	500.753
TCGA-AQ-A1H3	989	0	3318.19	3460.48	1110.83	164.059	1219.36	421.224	276.516
TCGA-AQ-A54N	78	0	731.433	955.648	983.674	365.716	1273.51	190.719	99.1194
TCGA-AQ-A54O	1001	0	707.155	973.932	2173.6	110.926	616.75	260.677	148.641
TCGA-AQ-A7U7	584	1	1743.56	2461.96	1564.36	104.629	1334.41	719.521	174.512
TCGA-AR-A0TP	4275	0	1552.14	2338.16	1933.74	1251.27	4615.5	784.576	743.302
TCGA-AR-A0TQ	2991	0	3074.44	1831.37	1343.46	185.824	2051.45	878.216	218.938
TCGA-AR-A0TR	160	1	2752.59	2053.69	1792.4	11.5355	1886.05	1064.29	263.394
TCGA-AR-A0TS	2558	0	1928.62	1695.99	1086.44	163.72	2077.28	755.403	500.327
TCGA-AR-A0TT	3316	0	1896.82	2406.89	1201.47	176.998	2165.99	873.165	310.767
TCGA-AR-A0TU	709	0	696.823	1581.39	1813.74	849.898	2607.92	1254.34	386.289
TCGA-AR-A0TV	2288	0	4246.66	2404.65	2686.23	2039.17	5892.83	1320.72	901.825
TCGA-AR-A0TW	3009	0	6094.42	1225.63	1342.31	189.835	4842.43	1948.6	409.557
TCGA-AR-A0TX	1972	0	4111	2310.76	1289	130.626	2686.97	545.855	278.849
TCGA-AR-A0TY	1699	1	1306.35	1566.91	2465.33	813.609	2672.36	1473.4	797.162
TCGA-AR-A0TZ	3262	1	2350.08	1832.16	2031.83	46.1833	2110.07	696.578	375.688
TCGA-AR-A0U0	1988	0	1573.78	2255.59	1738.16	573.777	1882.58	1111.94	700.979
TCGA-AR-A0U1	4052	0	1296.69	3516.11	1588.96	232.671	2619.87	573.951	349.227
TCGA-AR-A0U2	2551	1	4991.08	2120.31	1086.29	2296.3	6994.34	1367.86	918.831
TCGA-AR-A0U3	4080	0	2302.91	1900.96	806.617	367.37	2741.59	1159.73	595.551
TCGA-AR-A0U4	3261	0	2125.39	2830.13	886.637	207.145	2848.51	1185.85	387.839
TCGA-AR-A1AH	3807	0	1276.44	3442.63	1232.85	309.217	2288.28	668.406	1452.18
TCGA-AR-A1AI	3296	0	2151.8	4239.13	1205.58	767.189	1830.16	965.963	453.71
TCGA-AR-A1AJ	3072	0	2220.42	3007.15	1146.76	618.051	2110.58	704.686	463.345
TCGA-AR-A1AK	3159	0	2224.99	2601.41	1753.66	574.14	2033.21	653.618	577.303
TCGA-AR-A1AL	2971	0	4004.79	3632.41	1115.63	80.1213	1167.98	660.123	274.838
TCGA-AR-A1AM	2991	0	1883.08	2163.08	2114.58	94.0125	1109.07	800.874	277.09
TCGA-AR-A1AN	2920	0	3137.14	1926.12	1760.06	635.047	1218.5	1053.68	360.46
TCGA-AR-A1AO	2618	0	2665.13	2907.31	1467.93	992.854	3529.86	813.47	434.333
TCGA-AR-A1AP	2856	0	3433.65	3016.64	1283.4	667.116	1579.85	674.764	451.192
TCGA-AR-A1AQ	3021	0	955.578	2717.46	1865.7	362.603	2213.84	894.628	1053.72
TCGA-AR-A1AR	524	1	3917.45	5275.38	852.694	1107.76	2384.08	775.828	784.479
TCGA-AR-A1AS	1150	0	2635.75	2017.91	1411.98	69.3381	559.208	814.498	335.435
TCGA-AR-A1AT	1272	1	2762.05	1832.53	982.374	73.6133	1840.33	548.989	176.775
TCGA-AR-A1AU	2868	0	3475.97	2395.61	1308.85	205.532	1598.71	462.635	367.397
TCGA-AR-A1AV	1864	0	3593.57	2081.91	1643.96	151.817	921.599	1231.3	462.101
TCGA-AR-A1AW	2632	0	1749.91	2531.92	1588.35	387.438	1884.6	740.068	209.61
TCGA-AR-A1AX	2629	0	3522.12	2855.31	1723.63	287.335	2035.92	663.516	431.002
TCGA-AR-A1AY	1026	0	1251.4	1267.88	1819.42	522.458	3868.47	1338.11	635.253
TCGA-AR-A24H	4894	0	1846.48	2594.93	705.32	211.619	5294.21	1188.29	763.183
TCGA-AR-A24K	1548	0	3832.75	2848.68	1266.61	48.5009	1395.65	487.066	439.741
TCGA-AR-A24L	2866	1	4382.61	2786.68	1179.16	1233.22	1749.54	1939.15	876.469
TCGA-AR-A24M	3660	0	4145.7	4340.11	1254.72	156.523	3725.1	1196.12	358.455
TCGA-AR-A24N	3035	0	2494.59	2973.45	1054.73	728.417	2477.61	441.323	641.206
TCGA-AR-A24O	3607	0	3771.55	3446	880.177	365.92	1422.95	910.048	355.058
TCGA-AR-A24P	84	0	3928.54	2837.68	1281.93	264.429	1446.84	524.23	603.79
TCGA-AR-A24Q	3172	0	1416.88	3070.74	956.041	1211.06	4495.49	855.604	618.632
TCGA-AR-A24R	1746	0	2718.7	2108.8	941.498	82.2854	1648.44	376.162	313.013
TCGA-AR-A24S	2976	0	3409.27	3037.93	2247.64	1042.92	2140.36	1431.89	485.699
TCGA-AR-A24T	3202	0	3495.61	2678.25	1196.55	147.838	1240.04	681.536	229.97
TCGA-AR-A24U	3128	0	5747.22	2206.93	854.039	3413.18	3875.29	1622.34	1080.13
TCGA-AR-A24V	3203	0	2173.29	2780.21	1462.16	572.255	2048.42	1480.43	700.777
TCGA-AR-A24W	1550	0	3016.53	3451.23	1131.11	257.437	3022.77	873.302	512.303
TCGA-AR-A24X	3004	0	3404.83	2340.38	1024.59	226.432	1167.53	736.273	343.823
TCGA-AR-A24Z	3001	0	3702.87	1643.79	1001.49	3068.1	2772.81	2567.47	384.571
TCGA-AR-A250	2707	0	4839.96	2066.78	1230.41	154.525	2435.15	738.411	390.728
TCGA-AR-A251	3030	0	3619.05	2645.32	854.149	1194.24	2876.47	697.884	449.611
TCGA-AR-A252	2838	0	3787.56	3280.47	853.037	652.741	2302.81	763.852	448.296
TCGA-AR-A254	2605	0	3515.51	2381.57	712.635	310.107	1711.25	705.66	281.043
TCGA-AR-A255	2161	0	3613.28	2892.92	1316.26	483.24	2435.13	862.508	465.239
TCGA-AR-A256	2854	1	2805.53	2893.33	2098.68	982.025	901.842	1510.47	724.314
TCGA-AR-A2LE	5062	0	5412.18	2422.47	1531.94	1010.98	1304.39	1557.39	358.283
TCGA-AR-A2LH	616	1	1990.01	2406.24	1318.61	80.9674	1645.64	636.698	350.683
TCGA-AR-A2LJ	2632	0	1277.18	1838.89	3097.49	163.785	992.893	579.612	190.941
TCGA-AR-A2LK	1649	1	3136.66	1822.26	1129.15	239.857	2236.44	928.155	335.192
TCGA-AR-A2LL	2012	0	3133.93	2126.98	1563.54	225.271	1701.08	1253.79	302.888
TCGA-AR-A2LM	1935	0	3416.57	2608.04	1546.68	48.3908	1039.34	1012.25	289.127
TCGA-AR-A2LN	1161	0	3182.87	2868.77	1736.06	151.3	1130.86	888.889	234.182
TCGA-AR-A2LO	1198	0	2659.99	2516.41	1799.18	117.617	875.706	655.881	266.564
TCGA-AR-A2LQ	1233	0	4373.2	2439.56	1466.78	1145.25	2021.85	791.893	225.587
TCGA-AR-A2LR	1742	0	2256.19	969.09	1400.23	463.668	2793.17	717.107	304.904
TCGA-AR-A5QM	2231	0	2023.35	2329.12	1906.26	126.877	1665.87	475.899	200.777
TCGA-AR-A5QN	1013	0	1617.09	1992.24	1832.17	69.3729	1290.52	427.446	229.022
TCGA-AR-A5QP	1185	0	2215.72	2672.41	2236.57	64.9559	841.62	1140.34	216.119
TCGA-AR-A5QQ	322	1	1066.07	1719.65	1595.63	547.938	1477.4	476.9	859.911
TCGA-B6-A0I1	2361	1	1198.51	1292.59	2317.49	1018.75	1351.12	724.216	371.484
TCGA-B6-A0I2	4361	0	730.101	1530.08	2428.41	194.363	1353.33	431.567	309.808
TCGA-B6-A0I5	8556	0	1321.47	1617.12	1620.48	58.7941	1054.93	385.241	178.062
TCGA-B6-A0I6	991	1	1659.34	1292.24	2839.33	153.191	2362.74	711.673	1061.76
TCGA-B6-A0I8	749	1	2109.31	1988.27	1014.62	346.235	2160.29	953.319	447.259
TCGA-B6-A0I9	362	1	4817.08	2123.08	1511.47	1116.32	4187.7	1221.16	853.729
TCGA-B6-A0IA	8391	0	1446.74	3057.84	1922.61	204.981	549.042	841.379	427.969
TCGA-B6-A0IB	3941	1	1769.88	2492.57	1448.29	428.571	1693.92	556.884	214.286
TCGA-B6-A0IC	1542	1	4310.35	2457.43	1872.45	210.665	1744.9	1098.97	258.708
TCGA-B6-A0IE	1993	1	1384.93	1656.11	1750.34	884.926	1495.29	666.554	389.973
TCGA-B6-A0IG	4456	1	2141.36	2104.49	1965.27	21.8193	1015.98	575.599	152.428
TCGA-B6-A0IH	3418	1	2115.02	2806.61	1385.17	98.3729	919.637	797.913	163.955
TCGA-B6-A0IJ	7106	0	996.146	3112.8	1387.15	472.567	2181.77	871.418	694.836
TCGA-B6-A0IK	571	1	2873.99	2499.42	1267.63	1216.76	4082.66	736.994	516.763
TCGA-B6-A0IM	3873	1	4077.55	2977.37	1422.86	224.816	1427.12	1303.14	450.962
TCGA-B6-A0IN	2573	1	1839.92	1443.32	2028.53	366.851	1939.88	671.932	334.787
TCGA-B6-A0IO	5042	0	1760.01	2599.2	1984.7	395.756	1628.42	1298.46	239.493
TCGA-B6-A0IP	3926	1	2958.49	1385.13	1773.36	16.8064	1106.7	478.702	221.564
TCGA-B6-A0IQ	4285	0	1005.11	1938.24	1003.32	376.131	3000.05	530.002	259.752
TCGA-B6-A0RE	7777	0	1193.79	2219.35	1519.44	857.336	2301.53	640.88	579.531
TCGA-B6-A0RG	2082	0	1634.69	2561.03	1818.13	293.706	1443.12	1362.33	590.969
TCGA-B6-A0RH	6456	1	915.406	4609.01	1946.35	627.235	1031.64	602.82	283.7
TCGA-B6-A0RI	7126	0	2927.77	3962.85	1614.96	90.6159	890.035	896.808	395.356
TCGA-B6-A0RL	2469	1	41.8462	6866.38	1555.38	832	2745.85	3104	597.846
TCGA-B6-A0RM	2373	1	2463.06	2255.63	1712.35	148.96	2397.29	1207	253.372
TCGA-B6-A0RN	8008	0	2311.15	1795.87	1810.67	38.245	813.837	566.684	151.746
TCGA-B6-A0RO	4929	0	2348.26	1852.8	1408	65.7944	2067.14	535.925	257.794
TCGA-B6-A0RP	3126	1	2853.76	2106.05	2007.21	256.995	1002.6	2713.01	243.727
TCGA-B6-A0RQ	4267	1	2642.94	3367.68	1440.5	91.9471	1296.24	711.429	412.369
TCGA-B6-A0RS	3063	1	2916.98	1977.9	950.758	511.048	2669.51	702.336	269.255
TCGA-B6-A0RT	2721	0	1174.38	1949.97	1931.33	390.717	1446.83	798.283	422.508
TCGA-B6-A0RU	8605	0	1411.13	2010.73	1849.69	176.347	1808.54	594.329	634.07
TCGA-B6-A0RV	5156	0	2269.76	2787.9	1449.19	558.468	2054.44	838.307	326.613
TCGA-B6-A0WS	2965	1	2247.69	2625.43	1765.67	224.734	2869.82	551.216	378.212
TCGA-B6-A0WT	5739	0	3069.61	2755.49	1422.62	151.647	720.323	1016.16	365.444
TCGA-B6-A0WV	2417	1	3395.86	2080.52	1175.44	218.624	1719.3	428.25	414.755
TCGA-B6-A0WW	558	1	3809.77	3379.86	1554.8	734.81	1947.19	897.217	274.844
TCGA-B6-A0WX	639	1	1066.39	2674.33	1526.02	75.846	996.237	712.194	577.567
TCGA-B6-A0WY	3461	1	2010.56	3159.87	3551.54	197.503	1833.55	756.722	581.626
TCGA-B6-A0WZ	6292	0	1772.51	1970.86	1540.86	3.2576	572.618	764.094	140.44
TCGA-B6-A0X0	3945	1	2392.51	2357.75	1510.87	45.8937	505.435	665.459	192.633
TCGA-B6-A0X1	7455	1	1883.95	3597.14	1690.45	1493.68	11049.3	2348.69	2483.49
TCGA-B6-A0X4	860	1	2985.24	2181.54	1570.84	327.627	1748.52	1273.91	387.249
TCGA-B6-A0X5	2097	1	3066.6	1448.33	1374.62	339.332	3059.59	439.355	394.017
TCGA-B6-A0X7	1781	1	2579.13	2015.45	1653.62	70.0309	974.253	1010.64	122.211
TCGA-B6-A1KC	1326	0	418.117	1934.03	1228.88	44.8098	2632.5	660.542	650.226
TCGA-B6-A1KF	3088	0	1938.68	2495.49	820.173	584.823	3307.21	1580.68	341.423
TCGA-B6-A1KI	2236	0	3107.98	2172.76	1699.24	323.65	2002.05	935.153	318.662
TCGA-B6-A1KN	4233	0	2809.39	2565.12	736.229	283.299	5809.68	683.766	425.24
TCGA-B6-A2IU	5176	0	1828.18	1249.46	2093.46	28.0374	1203.45	1180.45	203.451
TCGA-B6-A3ZX	1152	1	1524.71	1603.43	1599.6	363.936	1483.46	617.009	239.545
TCGA-B6-A400	215	0	637.974	1164.4	1604.45	297.175	1732.69	519.69	308.3
TCGA-B6-A401	2596	0	919.603	1630.09	1876.84	125.898	715.703	424.222	309.271
TCGA-B6-A402	2281	0	1315.81	1955.46	1171.56	94.132	1612.88	1414.43	343.113
TCGA-B6-A408	2072	0	1600.14	2166.12	2070.15	161.698	1802.53	469.309	247.632
TCGA-B6-A409	573	1	1283.94	1770.11	1586.65	186.01	1042.61	638.792	354.531
TCGA-B6-A40B	3152	0	1508.57	2712.55	2311.01	64.6303	1346.04	750.607	163.175
TCGA-B6-A40C	2164	0	1974.48	2012.41	2326.24	50.487	774.317	571.546	155.303
TCGA-BH-A0AU	1914	0	3339.35	2164.58	3316.79	321.3	1958.48	551.895	388.538
TCGA-BH-A0AV	1820	0	2678.64	2734.72	895.903	199.798	2502.69	486.904	527.199
TCGA-BH-A0AW	622	0	2249.01	2168.65	1226.37	574.42	2318.05	853.99	366.157
TCGA-BH-A0AY	777	0	2626.68	2552.8	1262.06	200.348	1954.37	558.018	185.137
TCGA-BH-A0AZ	1919	0	3511.26	2694.4	1570.68	209.392	1387.16	904.648	360.805
TCGA-BH-A0B0	2477	0	2079.72	2414.7	1912.85	214.787	1385.38	345.312	227.592
TCGA-BH-A0B1	1148	0	4057.75	3138.23	1097.24	330.477	3031.3	1788	640.089
TCGA-BH-A0B3	1203	0	1223.53	2489.91	1729.53	546.31	2621.75	749.016	956.33
TCGA-BH-A0B4	1191	0	2179.64	1981.61	1503.71	199.256	3325.84	891.845	386.338
TCGA-BH-A0B5	2136	0	2832.89	2672.45	1728.82	93.7292	1303.2	449.967	282.855
TCGA-BH-A0B6	2483	0	1466.83	2375.07	3458.79	407.454	1940.67	488.547	234.534
TCGA-BH-A0B7	2559	0	3648.32	2480.35	873.124	481.058	1944.6	844.889	210.507
TCGA-BH-A0B8	1569	0	2161.77	2475.39	1985.91	283.767	2609	813.19	374.224
TCGA-BH-A0BA	1132	0	2656.16	2080.07	1813.04	3452.66	5010.02	869.848	301.945
TCGA-BH-A0BC	974	0	1485.51	1659.28	1522.35	331.523	1489.74	627.417	353.262
TCGA-BH-A0BD	554	0	2757.36	2921.72	1688.36	386.527	1678.22	603.009	318.182
TCGA-BH-A0BF	1324	1	1751.32	2887.03	1315.23	210.729	1641.53	593.663	259.27
TCGA-BH-A0BG	1871	0	2011.97	3976.7	1367.71	967.646	2531.15	964.817	568.519
TCGA-BH-A0BJ	660	0	2689.14	2316.38	2122.12	71.7296	988.434	785.08	263.606
TCGA-BH-A0BL	2278	0	2821.63	3039.76	1004.58	629.799	1465.38	900.928	450.768
TCGA-BH-A0BM	1876	0	2412.1	2252.87	1750.96	184.713	871.975	601.911	348.408
TCGA-BH-A0BO	2197	0	2939.9	4747.49	1212.8	164.068	2051.33	729.37	595.841
TCGA-BH-A0BP	2296	1	3396.69	3610.27	2211.13	202.608	1969.91	505.517	486.961
TCGA-BH-A0BQ	2255	0	2382.74	2383.48	1504.49	58.3318	891.31	563.252	261.327
TCGA-BH-A0BR	2330	0	2570.39	2637.55	1440.77	345.494	1527.47	806.009	502.575
TCGA-BH-A0BS	2612	0	4275.14	2836.38	1202.46	397.153	1061.66	1191.14	369.641
TCGA-BH-A0BT	2365	0	863.203	2388.28	2017.08	21.0911	589.785	1559.21	118.494
TCGA-BH-A0BV	1519	0	2018.42	2095.42	1615.12	340.368	1160.78	518.419	342.671
TCGA-BH-A0BW	2371	0	2741.71	4347.59	1024.69	617.539	5813.56	903.095	732.13
TCGA-BH-A0BZ	2255	0	1710.32	2267.59	1822.02	838.705	2187.64	764.133	558.533
TCGA-BH-A0C0	1270	0	1521.7	2438.84	1979.9	877.113	2685.7	835.998	525.811
TCGA-BH-A0C1	1411	1	2225.7	2748.58	1286.62	93.6444	1038.99	685.516	192.565
TCGA-BH-A0C3	2709	0	5064.3	2414.95	1256.35	1107.87	2785.11	828.257	599.408
TCGA-BH-A0C7	2767	0	3938	1438.84	2505.5	238.88	1541.39	882.318	361.576
TCGA-BH-A0DD	2486	0	3633.4	2352.43	1639.01	16.4566	1706.23	1001.05	341.737
TCGA-BH-A0DE	2372	0	2104	3156.76	1810.56	467.512	1815.75	503.044	784.909
TCGA-BH-A0DG	2041	0	2917.08	2157.9	1222.78	471.519	2076.6	627.025	279.743
TCGA-BH-A0DH	1156	0	2928.87	3655.57	2252.54	33.1201	1609.33	1576.59	420.399
TCGA-BH-A0DI	912	0	5959.66	2825.88	1854.87	226.983	1634.11	724.105	259.765
TCGA-BH-A0DK	423	0	2082.36	2642.98	2239.42	425.293	3128.71	955.446	482.448
TCGA-BH-A0DL	2381	0	1570.11	5363.99	2018.84	338.481	1183.45	545.398	473.749
TCGA-BH-A0DO	1644	0	2780.86	2373.56	1789.99	495.983	1243.97	1249.09	294.741
TCGA-BH-A0DP	476	0	2488.21	2719.14	1794.68	156.451	1183.03	656.665	403.772
TCGA-BH-A0DQ	98	0	2544.34	2685.41	1881.08	161.422	1465.88	977.932	451.982
TCGA-BH-A0DS	78	0	2033.13	2915.81	1568.89	484.397	1566.01	678.348	433.509
TCGA-BH-A0DT	2403	0	2451.42	3019.1	1258.41	89.3888	867.574	853.643	342.85
TCGA-BH-A0DV	2064	0	3454.8	2786.99	1637.08	101.183	1423.41	645.19	270.516
TCGA-BH-A0DX	2156	0	3428.36	2480.46	1438.41	224.786	1642.35	732.415	234.462
TCGA-BH-A0DZ	495	0	2745.76	2821.19	1503.39	282.203	2066.1	893.22	269.491
TCGA-BH-A0E0	134	0	591.103	1511.27	1399.76	1984.77	1881.78	655.088	570.384
TCGA-BH-A0E1	477	0	3177.73	2346.86	1879.08	167.874	941.519	744.743	428.395
TCGA-BH-A0E2	376	0	2715.46	2323.84	2004.32	321.036	1744.11	775.118	557.692
TCGA-BH-A0E6	293	0	745.327	1445.33	1654.67	186.449	995.794	387.851	252.804
TCGA-BH-A0E9	2489	0	2395.82	2907.19	1721.67	58.3916	879.766	712.731	377.953
TCGA-BH-A0EA	991	1	2659.17	2667.75	1631.77	456.514	1058.5	816.366	376.122
TCGA-BH-A0EB	745	0	2980.24	2531.39	1611.46	469.872	2705.63	1002.63	336.187
TCGA-BH-A0EE	943	0	1904.27	1994.64	2072.97	884.351	2233.97	636.987	379.582
TCGA-BH-A0EI	1926	0	2478.18	2685.5	1447.66	69.5249	1468.13	320.587	403.245
TCGA-BH-A0GY	917	0	2104.6	3009.47	793.057	377.367	3141.57	959.423	1143.37
TCGA-BH-A0GZ	328	0	1317.03	2113.1	2095.36	315.359	1372.63	1078.84	291.396
TCGA-BH-A0H0	461	0	2302.63	2240.69	1189.26	194.577	1736.66	1572.5	398.305
TCGA-BH-A0H3	1928	0	3779.28	3174.46	1594.06	117.457	1764.12	638.916	300.097
TCGA-BH-A0H5	1620	0	2344.08	2346.91	1558.7	162.193	1191.42	1399.15	224.661
TCGA-BH-A0H6	747	0	1905.92	2172.75	1119.63	42.9846	1131.79	1280.21	235.199
TCGA-BH-A0H7	702	0	2477.02	2997.37	1532.83	44.977	3615.23	930.729	309.915
TCGA-BH-A0H9	1247	0	2761.41	1747.22	1464.57	126.283	1407.88	645.88	415.6
TCGA-BH-A0HA	856	0	2078.63	1713.09	2292.01	39.4294	1142.99	457.381	192.972
TCGA-BH-A0HB	806	0	1868.96	2545.67	1960.31	509.804	2628.41	904.352	652.319
TCGA-BH-A0HF	727	0	2289.52	3510.1	1285.43	494.67	4556.24	2674.62	1104.29
TCGA-BH-A0HI	620	0	2616.26	2569.02	1774.77	170.901	1422.77	894.593	334.769
TCGA-BH-A0HK	178	0	4005.27	2099.58	1583.25	404.637	2849.32	1537.93	712.329
TCGA-BH-A0HL	72	0	2649.05	1297.43	1864.31	18.613	2105.67	689.583	482.137
TCGA-BH-A0HN	516	0	1274.6	292.707	2326.48	91.0426	397.455	772.883	86.6373
TCGA-BH-A0HO	76	0	4695.98	2079.69	1888.86	559.389	826.075	1188.35	766.403
TCGA-BH-A0HP	414	0	2675.89	2925.12	2190.86	306.727	1226.26	890.891	399.421
TCGA-BH-A0HQ	1121	0	2674.95	1587.15	2043.77	57.1339	1019.86	602.38	276.222
TCGA-BH-A0HU	392	0	1395.62	1411.41	2918.6	79.308	1543.15	699.322	154.919
TCGA-BH-A0HW	1561	0	2586.03	1455.89	2080.64	106.836	1898.42	830.653	252.549
TCGA-BH-A0HX	829	0	3275.95	1753.88	1450.77	378.61	3273.28	1011.53	658.85
TCGA-BH-A0HY	1545	0	1194.12	1911.4	891.177	140.073	1973.9	937.5	255.147
TCGA-BH-A0RX	170	0	1035.48	1821.01	1565.4	515.112	1759.41	579.142	296.261
TCGA-BH-A0W3	728	0	2977.16	2270.03	1975.85	138.34	1805.45	1698.29	355.292
TCGA-BH-A0W4	759	0	2964.42	2649.9	1324.82	81.3399	1088.16	1267.17	347.776
TCGA-BH-A0W5	1288	0	1902.97	2531.86	1405.18	109.346	1411.09	1029.94	379.761
TCGA-BH-A0W7	1363	0	1733.09	2281.25	1438.49	82.9977	2059.33	473.744	332.812
TCGA-BH-A0WA	701	0	1607.78	2504.03	875.383	308.556	2645.99	1015.98	363.631
TCGA-BH-A18F	1001	0	3284.43	2482.39	1411.93	191.055	1837.98	553.943	256.571
TCGA-BH-A18H	652	0	1837.99	2370.04	1747.93	444.099	2099.38	815.735	480.849
TCGA-BH-A18I	1093	0	3139.31	3237.46	1135.84	67.8509	1136.9	528.383	347.002
TCGA-BH-A18J	612	1	1453.77	3044.88	2012.91	453.254	1749.42	794.331	247.77
TCGA-BH-A18K	2763	1	1927.58	2317.61	1069.5	91.722	1562.11	892.43	239.752
TCGA-BH-A18M	2207	1	2524.17	2789.55	1478.43	272.913	1211.76	744.542	393.759
TCGA-BH-A18N	1148	1	2814.34	1988.91	2458.82	749.485	809.54	2182.57	354.495
TCGA-BH-A18P	921	1	4060.42	2876.13	1852.24	183.1	2099.79	624.004	303.213
TCGA-BH-A18Q	1692	1	1689.29	1625.68	1753.26	401.567	3231.18	963.677	554.908
TCGA-BH-A18R	1142	1	3230.61	2291.23	2079.05	321.545	2857.36	899.257	360.476
TCGA-BH-A18S	2009	1	3388.7	2315.68	1749.21	121.818	1679	3427.23	337.367
TCGA-BH-A18T	224	1	2001.94	2519.38	1890.01	692.554	4119.11	771.866	495.323
TCGA-BH-A18U	1563	1	1645.44	2750.54	896.94	155.118	3455.86	456.208	261.344
TCGA-BH-A18V	1556	1	2277.9	2752.32	2107.55	861.712	2113.51	1011.19	646.615
TCGA-BH-A1EN	2127	1	5120.32	2169.43	1242.21	112.727	2671.46	578.874	125.111
TCGA-BH-A1EO	2798	1	3529.49	3762.96	1047.17	145.345	1382.5	615.143	408.569
TCGA-BH-A1ES	3462	1	1854.92	2232.79	1033.61	33.6066	987.705	872.131	574.59
TCGA-BH-A1ET	2520	1	4217.86	3139.45	1289.27	287.606	1270.76	1206.82	404.93
TCGA-BH-A1EU	1286	1	3222.88	2926.14	1160.11	450.294	1272.63	995.148	365.851
TCGA-BH-A1EV	365	1	2478.7	2678.65	1369.94	116.814	2893.96	275.153	225.866
TCGA-BH-A1EW	1694	1	4414.81	3222.63	1319.19	539.899	1714.59	745.147	505.751
TCGA-BH-A1EX	1508	1	3830.96	2246.8	763.501	164.552	832.674	479.726	236.086
TCGA-BH-A1EY	538	1	2054.26	2937.35	1160.98	419.337	3452.7	939.607	265.743
TCGA-BH-A1F0	785	1	2363.48	3213.09	1115.82	480.912	2589.96	871.061	841.166
TCGA-BH-A1F2	959	1	3780.83	4782.7	522.474	1388.58	3636.22	1535.63	1065.74
TCGA-BH-A1F5	2712	1	2717.76	3234.95	440.31	143.699	2180.55	1291.08	522.476
TCGA-BH-A1F6	2965	1	1570.49	2022.16	1503.06	261.669	1898.16	702.97	424.8
TCGA-BH-A1F8	763	1	2703.12	3025.7	468.461	5386	4878.47	2180.84	896.123
TCGA-BH-A1FB	3669	1	3248.61	3370.31	1096.27	140.299	1401.23	815.967	405.048
TCGA-BH-A1FC	3472	1	3410.08	2054.12	3263.85	293.932	3384.48	1368.44	192.424
TCGA-BH-A1FD	1009	1	2317.87	2801.21	1206.5	477.088	4176.33	722.448	872.39
TCGA-BH-A1FE	2273	1	3544.81	3132.61	591.206	99.6566	1718.13	758.737	363.612
TCGA-BH-A1FG	3736	1	2708.67	2046.57	1362.35	101.238	927.531	2465.4	771.304
TCGA-BH-A1FH	1034	1	3741.16	2773.04	1294.22	286.709	2028.33	658.875	390.742
TCGA-BH-A1FJ	1927	1	2838.37	483.196	1345.15	40.9026	978.935	2373.71	425.66
TCGA-BH-A1FL	1673	1	2266.75	1924.39	2124.28	35.4814	1119.42	454.758	115.924
TCGA-BH-A1FM	1388	1	5106.66	3148.82	389.669	1412.96	7073.49	1664.16	1534.03
TCGA-BH-A1FN	2192	1	3476.56	3368.78	679.267	1523.85	2271.68	1113.47	619.946
TCGA-BH-A1FR	1642	1	3716.59	1939.3	1587.86	63.1424	1681.84	1332.35	297.602
TCGA-BH-A1FU	1688	1	3679.51	2176.21	601.559	362.928	1812.91	1712	404.504
TCGA-BH-A201	856	0	2154.81	4221.72	1350.21	50.9398	1772.77	820.253	701.189
TCGA-BH-A202	795	0	4023.49	1762.14	1109.55	1306.21	2175.8	799.168	606.419
TCGA-BH-A203	1174	1	2885.46	2660.24	637.032	1217.06	3523.93	1233.55	404.015
TCGA-BH-A204	2534	1	2290.09	3023.68	622.858	39.0421	3325.62	1352.17	834.184
TCGA-BH-A208	1759	1	3779.5	2789.41	1237.17	553.873	1400.59	599.63	259.723
TCGA-BH-A209	3959	1	2517.31	4188.01	1968.63	335.01	2438.89	1512.28	566.44
TCGA-BH-A28O	1120	0	2442.2	2368.78	1527.62	129.446	1065.36	596.484	306.7
TCGA-BH-A28Q	1119	0	3558.36	2617.55	1442.99	75.4948	1663.16	540.836	267.135
TCGA-BH-A2L8	612	0	1934.35	2300.08	1546.69	202.804	1486.03	1112.37	432.17
TCGA-BH-A42T	320	1	1770.38	1342.47	3240.86	163.174	1088.36	398.056	98.4782
TCGA-BH-A42U	3364	0	1127.61	2454.16	2497.4	129.735	923.282	356.051	184.152
TCGA-BH-A42V	635	0	1926.36	1715.41	1793.63	56.7603	999.563	512.589	239.267
TCGA-BH-A5IZ	567	0	937.138	1638.39	3428.82	509.993	1467.53	803.499	206.079
TCGA-BH-A5J0	715	0	1215.48	1538.46	2512.05	131.14	905.005	316.033	162.651
TCGA-BH-A6R8	293	0	453.989	1493.06	2427.25	615.438	1096.33	633.721	344.631
TCGA-BH-A6R9	160	0	2008.55	2230.72	1674.27	139.658	1296.01	368.485	381.108
TCGA-BH-A8FY	295	1	1708.5	1432.06	2056.3	56.0255	1099.99	1308	203.023
TCGA-BH-A8FZ	574	0	1599.08	4503.93	1744.41	230.18	1447.44	613.252	303.686
TCGA-BH-A8G0	662	0	2253.93	2044.67	1544.99	137.663	1485.03	881.616	238.391
TCGA-BH-AB28	287	0	2716.62	932.152	1785.57	172.977	947.788	650.06	143.085
TCGA-C8-A12K	0	0	1250.15	2936.98	3255.4	364.281	1893.58	596.854	570.944
TCGA-C8-A12L	363	0	2968.34	2477.25	3351.4	1204.19	4022.95	588.841	1630
TCGA-C8-A12M	358	0	3107	1886.94	1147.96	34.8679	1794.36	1623.77	378.719
TCGA-C8-A12N	358	0	2092.51	3058.26	1530.18	87.8767	919.077	954.953	249.924
TCGA-C8-A12O	385	0	4567.24	2032.61	918	777.562	3735.28	590.904	704.321
TCGA-C8-A12P	358	0	3570.12	1490.18	846.771	439.817	2648.07	700.038	258.693
TCGA-C8-A12Q	385	1	5061.57	2455.65	2476.6	101.5	4048.96	917.083	625.42
TCGA-C8-A12T	0	0	2020.93	1317.74	1834.26	115.558	1268.47	628.458	391.12
TCGA-C8-A12U	385	0	1456.31	2065.19	1532.87	685.121	1493.08	1544.12	399.221
TCGA-C8-A12V	385	0	952.96	3209.63	2330.09	581.509	1754.26	1087.19	854.015
TCGA-C8-A12W	385	0	2836.86	1808.28	1144.58	142.426	2583.08	676.737	495.9
TCGA-C8-A12X	385	0	435.971	1507.86	2217.99	39.5683	1966.19	305.755	207.914
TCGA-C8-A12Y	1476	0	1159.35	1648.72	1739.85	550.953	858.326	689.036	373.654
TCGA-C8-A12Z	382	0	5626.55	2269.58	902.274	475.476	2718.62	516.779	184.88
TCGA-C8-A130	370	0	1303.23	4023.12	1752.56	959.393	1330.55	593.169	399.62
TCGA-C8-A131	411	0	1692.97	1986.53	873.436	224.735	794.514	972.088	136.67
TCGA-C8-A132	383	0	2539.38	2452.13	1103.47	303.089	1972.59	582.625	510.811
TCGA-C8-A133	0	0	2364.5	2166.55	2367.15	694.845	1865.41	702.781	422.374
TCGA-C8-A134	383	0	1746.29	2451.27	2241.63	706.48	2505.51	802.414	686.785
TCGA-C8-A135	393	0	2123.04	2235.02	639.631	429.493	1656.22	911.521	215.207
TCGA-C8-A137	379	0	4731.28	2389.27	2105.68	4060.01	5505.05	779.607	748.274
TCGA-C8-A138	380	0	1084.37	2052.14	1395.15	250.161	3813.02	523.437	380.634
TCGA-C8-A1HE	375	0	3667.49	2778.6	1660.66	280.26	1438.81	1245.36	342.957
TCGA-C8-A1HF	332	0	2160.08	1758.24	1197.8	834.868	2899.91	621.919	236.412
TCGA-C8-A1HG	345	0	1509.53	1943.4	900.293	1541.79	10305.7	1693.55	747.067
TCGA-C8-A1HI	343	0	2675.98	2803.57	1924.95	329.969	2541.67	1186.85	606.366
TCGA-C8-A1HJ	5	0	1175.77	2852.92	663.865	1579.48	4724.79	813.375	396.008
TCGA-C8-A1HK	366	0	2382.6	1852.32	423.606	593.148	2846.71	770.192	244.061
TCGA-C8-A1HL	317	0	1959.73	3128.99	930.305	114.61	3357.77	807.95	227.155
TCGA-C8-A1HM	375	0	1738.64	3655.29	1081.44	1783.62	3300.19	1981.06	461.174
TCGA-C8-A1HN	394	0	1444.5	2759	1204.41	1949.48	5548.18	967.218	1197.55
TCGA-C8-A1HO	375	0	870.45	2916.51	1306.6	188.464	1593.77	421.962	357.495
TCGA-C8-A26V	616	0	3248.98	2815.66	1575.27	916.032	1251.66	1878.39	510.465
TCGA-C8-A26W	381	0	1607.85	3309.8	1596.72	1175.62	1941.27	773.448	479.822
TCGA-C8-A26X	376	0	3234.27	2619.66	1973.36	532.384	2346.35	401.929	276.068
TCGA-C8-A26Y	394	0	3015.45	3627.77	2041.3	1351.69	3754.02	861.251	747.438
TCGA-C8-A26Z	470	0	1972.45	1965.38	654.088	65.289	2485.77	828.691	492.663
TCGA-C8-A273	513	0	2508.87	2730.46	1743.36	155.741	1653.61	468.984	346.092
TCGA-C8-A274	508	0	4031.53	3071.5	1063.48	47.5729	1845.39	510.026	136.081
TCGA-C8-A275	1	0	3150.34	2625.68	1431.6	1831.72	1880.55	728.449	310.974
TCGA-C8-A278	297	0	2540.07	2421.69	866.514	1247.27	6133.71	1306.42	415.98
TCGA-C8-A27A	747	0	3382.83	1845.15	680.028	831.711	2842.27	999.427	636.763
TCGA-C8-A27B	439	0	1462.54	5258.12	1193.16	110.676	2796.66	1433.31	522.057
TCGA-C8-A3M7	1034	1	2943.24	2634.4	1432.74	112.861	1580.71	453.084	192.585
TCGA-C8-A3M8	394	0	2401.07	2084.64	2424.27	198.133	1830.67	773.333	582.4
TCGA-C8-A8HP	396	0	1471.06	1918.78	1021.42	136.716	1435.82	346.954	151.906
TCGA-C8-A8HQ	380	0	2140.34	1979.49	1980	295.172	1093.45	558.276	218.621
TCGA-C8-A8HR	408	0	1633.53	2766.95	2201.9	281.567	1714.29	430.427	237.04
TCGA-D8-A13Y	1728	0	1720.85	1640.71	1037.84	210.635	2150.15	334.022	341.688
TCGA-D8-A13Z	635	0	1604.32	1960.25	1477.19	823.212	1852.36	927.395	249.123
TCGA-D8-A140	403	0	2564.76	2610.09	1661.3	134.615	1051.81	2462.32	438.383
TCGA-D8-A141	626	0	2940.1	2268.89	1100.41	120.831	1387.68	649.762	269.571
TCGA-D8-A142	425	0	2804.52	1830.18	809.827	100.664	1867.73	2310.49	312.616
TCGA-D8-A143	431	0	2737.7	2056.02	640.448	337.058	1129.2	978.262	480.809
TCGA-D8-A145	410	0	4013.72	2623.89	1890.64	165.053	1535.92	567.393	297.417
TCGA-D8-A146	643	0	3664.65	2159.84	1601.99	200.427	1253.83	991.456	473.122
TCGA-D8-A147	584	0	2665.98	3621.95	1658.02	207.63	1839.82	755.047	559.828
TCGA-D8-A1J8	431	0	3170.91	4710.9	621.2	142.153	5086.55	877.568	362.093
TCGA-D8-A1J9	532	0	5636.05	3127.87	1698.06	734.171	4138.93	616.693	491.627
TCGA-D8-A1JA	502	0	4202.87	3294.96	482.665	1585.32	1974.27	638.407	708.288
TCGA-D8-A1JB	1688	0	2028.51	2634.56	945.772	170.652	1915.79	1079.6	570.786
TCGA-D8-A1JC	480	0	2483.19	2689.08	914.478	1245.84	3526.17	896.763	851.85
TCGA-D8-A1JD	552	0	4069.6	2563.37	1180.72	1118.88	4048.74	997.636	637.284
TCGA-D8-A1JE	575	0	3525.88	2859.07	874.005	240.614	1046.36	1145.34	359.499
TCGA-D8-A1JF	366	0	4111.31	2167.69	360.896	10872.1	3739.98	3231.83	996.884
TCGA-D8-A1JG	1612	0	8078.65	3045.62	1070.31	1024.77	2748.08	402.303	530.367
TCGA-D8-A1JH	426	0	3870.01	2777.54	1481.42	122.093	1437.07	887.784	446.568
TCGA-D8-A1JI	577	0	2428.57	2650.31	1636.15	245.751	1508.07	2553.96	372.677
TCGA-D8-A1JJ	611	0	2869.62	2877.29	1210.68	1301.27	2854.33	1886.9	485.33
TCGA-D8-A1JK	612	0	3676	2582.97	1624.78	1743.42	2294.7	698.511	394.521
TCGA-D8-A1JL	611	0	2397.36	2237.76	1058.49	934.548	2889.45	1138.18	732.873
TCGA-D8-A1JM	590	0	1452.23	2520.79	2586.45	807.92	2002.92	190.315	698.335
TCGA-D8-A1JN	620	0	5217.42	3102.19	1837.94	66.3253	1360.7	368.416	220.221
TCGA-D8-A1JP	639	0	2285.78	2885.96	1388.57	208.453	2125.36	1109.03	318.444
TCGA-D8-A1JT	405	0	4060.15	3069.98	331.745	33.651	4643.54	2028.29	792.138
TCGA-D8-A1JU	447	0	4317.4	3249.51	1551.39	269.916	1349.27	906.592	242.737
TCGA-D8-A1X5	565	0	4972.62	1886.24	1582.2	836.479	2907.82	479.983	1272.83
TCGA-D8-A1X6	541	0	1917.48	1943.69	2078.72	184.962	1228.91	1255.45	408.192
TCGA-D8-A1X7	509	0	5612.27	1909.26	1283.02	1814.42	1235.09	2188.04	539.067
TCGA-D8-A1X8	783	0	3895.92	3088.83	1642.71	145.142	1101.62	958.383	396.913
TCGA-D8-A1X9	727	0	4167.45	1828.4	1581.89	132.035	3599.09	972.303	533.198
TCGA-D8-A1XA	839	0	5016.23	1233.35	1663.69	170.385	3284.38	440.568	1012.17
TCGA-D8-A1XB	552	0	3395.06	2256.86	1736.63	59.8994	1032.01	502.515	312.3
TCGA-D8-A1XC	377	1	4720.99	1779.82	1598.32	338.795	2025.24	1939.77	410.097
TCGA-D8-A1XD	522	0	2900.62	1603.84	1348.64	98.8302	1328.52	496.775	402.755
TCGA-D8-A1XF	463	0	3507.64	2491.08	1288.72	21.6651	1765.35	657.64	349.786
TCGA-D8-A1XG	448	0	2857.5	2680.22	1682.86	413.85	2215.45	1466.65	692.715
TCGA-D8-A1XJ	664	0	4676.1	1722.76	1279.69	2452.19	1552.96	533.859	412.171
TCGA-D8-A1XK	441	0	1663.43	2681.86	1317.49	786.64	1885.28	625.348	613.129
TCGA-D8-A1XL	606	0	1124.62	2121.55	2342.81	377.043	1380.84	822.245	204.477
TCGA-D8-A1XM	538	0	3360.23	2704.22	1511.87	151.108	1946.99	606.54	217.827
TCGA-D8-A1XO	1682	0	2468.53	2758.72	1516.14	134.941	1208.34	616.993	317.837
TCGA-D8-A1XQ	499	0	672.63	1989.27	893.309	250.447	2672.77	1664.11	287.656
TCGA-D8-A1XR	482	0	2176.89	2476.05	1889.62	57.0036	375.774	896.056	431.027
TCGA-D8-A1XS	496	0	3770.59	2187.35	1005.41	287.594	2320.34	1027.92	463.541
TCGA-D8-A1XT	506	0	2741.98	2648.74	693.432	346.319	8615.91	741.583	749.52
TCGA-D8-A1XU	395	0	3114.07	2833.22	1792.2	344.798	1929.21	334.48	432.789
TCGA-D8-A1XV	461	0	4630.09	2232.08	1302.94	293.663	1633.18	2760.43	396.703
TCGA-D8-A1XW	1309	0	3087.8	2148.64	808.066	225.416	2325.78	773.456	770.747
TCGA-D8-A1XY	503	0	1856.91	2903	1289.49	145.406	2476.87	1401.85	352.28
TCGA-D8-A1XZ	466	0	1906.64	2565.73	1869.08	631.904	4013.74	1497.34	509.952
TCGA-D8-A1Y0	472	0	3078.18	2754.87	1266.75	130.323	1813.45	716.775	380.653
TCGA-D8-A1Y1	302	1	3352.5	2155.21	1609.53	99.8117	1846.78	657.049	248.195
TCGA-D8-A1Y2	433	0	2255.71	2417.75	2213.37	237.513	1433.35	569.304	313.266
TCGA-D8-A1Y3	430	0	570.888	1401.78	1359.21	533.649	1812.7	1005.13	336.726
TCGA-D8-A27E	530	0	5201.07	2459.13	1657.19	398.819	1826.22	1547.76	485.782
TCGA-D8-A27F	488	0	4149.03	1955.03	2508.26	323.28	1653.22	403.152	699.085
TCGA-D8-A27G	409	0	5663.97	1876.13	1439.3	79.3137	1912.92	710.262	236.97
TCGA-D8-A27H	397	0	2922.88	3903.79	2069.33	325.259	3197.47	516.99	800.822
TCGA-D8-A27I	439	0	3465.75	2702.13	1636.84	1018.94	1896.82	1565.14	519.091
TCGA-D8-A27K	1461	0	3376.75	3138.31	984.044	76.8479	1231.85	637.252	308.043
TCGA-D8-A27L	499	0	3210.13	2879.77	1239.1	144.598	1937.99	748.172	531.546
TCGA-D8-A27M	410	0	3619.77	3101.45	1074.2	770.32	2358.07	1065.58	646.244
TCGA-D8-A27N	519	0	3647.44	2174.63	1899.86	141.025	2746.34	718.034	351.568
TCGA-D8-A27P	49	0	4249.02	2689.33	1540.98	48.4634	1151.3	872.734	398.345
TCGA-D8-A27R	307	0	2145.67	2917.38	1398.96	1128.97	3994.8	1079.13	606.243
TCGA-D8-A27T	398	0	2274.11	2435.29	1791.23	78.6006	1133.57	427.163	235.47
TCGA-D8-A27V	381	0	3801.17	3011.82	1391.36	79.4883	1530.62	673.238	287.123
TCGA-D8-A27W	373	0	2896.2	1588.14	1171.78	824.54	3972.02	623.558	675.828
TCGA-D8-A3Z5	1015	0	1691.71	2067.3	2024.47	67.6411	1031.61	323.25	151.258
TCGA-D8-A3Z6	563	0	1849.28	2301.31	1599.28	339.122	1514.09	534.404	313.892
TCGA-D8-A4Z1	659	0	2879.97	2227.9	1519.28	65.1855	1056.83	786.333	313.609
TCGA-D8-A73U	492	0	2127.7	2122.61	1751.68	307.655	1675.5	1438.65	237.334
TCGA-D8-A73W	385	1	3958.61	1304.24	1951.92	480.769	2030.1	2638.38	296.405
TCGA-D8-A73X	767	0	1725.55	2425.76	2068.61	62.2801	1009.85	1030.26	247.713
TCGA-E2-A105	1308	0	1635.26	1881.41	1469.55	16.6667	983.013	691.346	340.064
TCGA-E2-A106	2541	0	2294.82	6651.19	2054.69	73.1619	1077.87	1800.07	270.554
TCGA-E2-A107	1047	0	1638.68	1769.59	2637.02	103.471	1702.15	329.917	204.959
TCGA-E2-A108	837	0	2466.73	2891.91	1475.8	408.743	2182.99	823.974	517.309
TCGA-E2-A109	1417	0	2214.93	1825.4	2084.99	445.574	2654.97	889.915	494.842
TCGA-E2-A10A	1229	0	3466.6	2877.08	1573.76	658.858	2463.12	1090.44	506.59
TCGA-E2-A10B	1141	0	2509.82	1777.44	2099	114.651	2893.88	902.134	288.762
TCGA-E2-A10C	1220	0	1201.24	1739.3	1458.14	151.285	2360.13	368.221	131.304
TCGA-E2-A10E	865	0	3200.13	3693.36	1441.28	161.29	1523.33	1118.07	214.845
TCGA-E2-A10F	878	0	2693.31	2824.79	1887.2	127.146	1145.04	746.163	373.082
TCGA-E2-A14N	1434	0	933.213	4640.99	1107.88	1761.89	4226.93	665.624	621.398
TCGA-E2-A14O	1359	0	791.984	2113.43	1525.85	203.607	1641.68	865.731	220.04
TCGA-E2-A14P	1246	0	1843.41	1994.39	561.874	1710.45	4849.02	788.546	416.9
TCGA-E2-A14Q	1163	0	1727.85	2420.13	1793.56	127.78	914.039	885.828	192.499
TCGA-E2-A14R	1174	0	630.058	1587.95	3203.03	77.0377	1782.87	531.01	857.503
TCGA-E2-A14S	1009	0	2595.43	1613.74	1459.54	112.129	1451.78	604.442	327.691
TCGA-E2-A14T	2311	0	2529.12	1897.44	1408.27	738.432	1982.85	817.093	372.346
TCGA-E2-A14U	1318	0	2339.54	2297.61	1701.6	81.6517	1020.02	886.015	334.398
TCGA-E2-A14V	1042	0	2692.05	2427.89	1141.82	95.5913	1369.59	877.462	376.761
TCGA-E2-A14W	974	0	3881.17	2369.43	1657.88	795.4	2004.31	1450.89	413.033
TCGA-E2-A14X	972	0	1755.48	1874	1980.15	642.576	5062.97	1337.83	993.572
TCGA-E2-A14Y	2109	0	1738.49	2497.09	1665.43	1145.05	2678.67	1678.67	326.099
TCGA-E2-A14Z	563	1	1594.62	3590.78	1515.7	47.5336	1189.69	789.686	718.386
TCGA-E2-A150	1935	0	1959.94	3281.71	1853.5	509.915	1961.96	1738.97	981.789
TCGA-E2-A152	2128	0	4915.41	2208.14	909.469	239.438	2008.51	505.788	397.744
TCGA-E2-A153	707	0	2187.43	2441.6	1790.32	72.8587	920.467	391.546	332.036
TCGA-E2-A154	591	0	3133.7	2949.62	1479.13	16.4016	1074.55	338.469	333.002
TCGA-E2-A155	640	0	6060.13	2805.97	1567.44	25.113	3167.62	622.181	506.21
TCGA-E2-A156	726	0	3262.74	2131.37	1638.19	72.5054	1340.27	2173.01	309.404
TCGA-E2-A158	450	0	1359.27	1609.08	1034.02	479.136	3621.97	879.102	599.092
TCGA-E2-A159	762	0	2558.44	1868.23	854.005	1062.95	1734.8	580.409	541.834
TCGA-E2-A15A	710	0	2718.39	2232.4	945.693	487.563	3019.76	1129.97	444.693
TCGA-E2-A15C	694	0	1932	2509.41	1214	29.2	1118.4	699.2	354.8
TCGA-E2-A15D	526	0	2808.76	2240.11	1548.51	128.897	1039.58	554.816	276.007
TCGA-E2-A15E	630	0	3225.71	2343.01	1462.55	1544.03	1349.19	1011.13	492.915
TCGA-E2-A15F	658	0	1955.42	2602.7	1436.99	294.074	1286.57	755.889	657.019
TCGA-E2-A15G	554	0	2481.56	2545.95	1894.67	140.574	1688.52	1539.34	288.525
TCGA-E2-A15H	393	0	2598.79	1852.21	1390.74	100.201	1278.07	997.586	361.771
TCGA-E2-A15I	1692	0	3787.86	2283.42	1105.31	78.774	769.371	1240.96	279.771
TCGA-E2-A15J	1640	0	3648.41	2792.08	1404.24	166.078	1078.45	1015.9	343.11
TCGA-E2-A15K	275	0	2303.7	3307.63	1850.54	55.1143	915.893	639.556	275.189
TCGA-E2-A15L	626	0	4224.26	2726.07	1219.24	430.975	1522.29	1093.87	340.378
TCGA-E2-A15M	336	1	3163.37	3355.12	1627.48	221.741	2285.48	1059.2	407.178
TCGA-E2-A15O	1545	0	2440.3	2919.39	1690.74	77.0578	1942.1	524.57	433.089
TCGA-E2-A15P	595	0	3588.54	2878.47	2058.69	274.82	1897.19	1109.41	438.508
TCGA-E2-A15R	1732	0	1659.53	2011.94	1051.48	12.7366	596.733	262.987	499.794
TCGA-E2-A15S	428	0	716.032	1173.05	1160.03	375.27	3419.7	595.83	305.392
TCGA-E2-A15T	1563	0	3440.04	3954.85	1816.33	513.528	1760.18	354.168	335.974
TCGA-E2-A1AZ	2329	0	2825.21	2893.13	612.153	620.405	2613.65	531.883	483.121
TCGA-E2-A1B0	1631	0	4243.22	1702.01	548.459	581.322	2297.44	1339.03	477.163
TCGA-E2-A1B1	2653	0	2847.52	3218.35	1085.97	887.93	3021.78	1194.57	419.657
TCGA-E2-A1B4	1004	1	1325.49	2721.82	1842.31	5.8159	735.179	1495.47	131.65
TCGA-E2-A1B5	984	0	1302.18	3110.09	1390.1	707.213	1719.16	1787.45	308.579
TCGA-E2-A1B6	867	0	390.005	1498.44	1560.02	564.48	1138.55	673.137	114.012
TCGA-E2-A1BC	501	0	4396.18	2019.4	1391.41	299.125	2264.12	745.426	275.259
TCGA-E2-A1BD	1133	0	1420.73	1866.38	2328.64	37.7453	688.223	426.522	142.929
TCGA-E2-A1IE	2362	0	3441.42	2282.35	1556.9	325.382	2810.34	512.488	412.582
TCGA-E2-A1IF	1138	0	1512.74	2227.92	1810.02	601.359	698.188	405.153	183.89
TCGA-E2-A1IG	2140	0	2436.05	3050.7	1775.88	66.1795	728.38	801.462	508.729
TCGA-E2-A1IH	1026	0	2229.19	3625.87	1094.91	173.899	1679.6	1319.66	323.846
TCGA-E2-A1II	1025	0	844.108	2131.37	2488.53	919.708	3349.84	1347.24	614.703
TCGA-E2-A1IJ	865	0	2987.8	2750.1	1603.73	94.4123	1204.24	644.83	335.26
TCGA-E2-A1IK	1800	0	2327.22	1804.42	1773.33	1691.11	2110	981.111	245
TCGA-E2-A1IL	118	0	3375.9	1717.76	2173.56	143.529	1112	1270.21	247.163
TCGA-E2-A1IN	675	0	2123.98	1975.46	1240.6	58.8556	1129.7	843.869	319.618
TCGA-E2-A1IO	1855	0	3234.71	2649.84	1404.53	100.853	1224.7	725.622	398.221
TCGA-E2-A1IU	337	0	3180.68	2717.19	1613.57	458.787	1516.55	1607.4	367.523
TCGA-E2-A1L6	1648	0	3677.13	2603.12	927.464	96.2992	1231.94	1379.98	423.841
TCGA-E2-A1L7	633	0	1980.83	2894.58	1704.23	678.394	2482.11	659.954	526.507
TCGA-E2-A1L8	2240	0	2180.96	2610.64	1140.29	156.557	1902.07	1689.6	325.313
TCGA-E2-A1L9	598	0	2631.91	3050.6	831.312	110.213	1246.03	419.833	317.435
TCGA-E2-A1LA	748	0	1494.44	2501.96	2037.83	157.098	1043.61	1460.17	179.795
TCGA-E2-A1LB	2306	0	5244.52	1964.28	1381.56	1955.75	2464.34	1778.28	256.094
TCGA-E2-A1LE	879	1	2188.21	2507.03	2233.94	136.763	1900.71	470.838	199.429
TCGA-E2-A1LG	1523	0	1589.37	8236.79	6605.96	94.2875	780.405	844.288	585.995
TCGA-E2-A1LH	3247	0	1201.62	1623.64	1451.67	149.72	1275.71	418.291	136.6
TCGA-E2-A1LI	3121	0	1370.19	2058.46	906.551	321.815	1761.72	909.555	628.906
TCGA-E2-A1LK	266	1	814.633	1513.06	1448.5	761.811	1720.82	593.954	467.768
TCGA-E2-A1LL	1309	0	1013.96	3791.56	1883.4	463.509	2156.9	658.702	480.207
TCGA-E2-A1LS	1604	0	3669.17	3009.51	753.754	531.532	3211.71	838.338	243.243
TCGA-E2-A2P5	821	1	1984.41	1342.22	2058.65	308.463	1217.52	782.851	139.569
TCGA-E2-A2P6	1051	0	2059.16	1970.91	2516.72	684.404	1646.77	834.588	253.457
TCGA-E2-A3DX	1325	0	3647.67	1974.76	1310.65	159.459	1060.39	976.97	165.876
TCGA-E2-A56Z	252	0	1120.83	1933.72	2220.92	685.753	1867.45	605.05	153.291
TCGA-E2-A570	931	0	1899.95	2532.91	1807.92	48.1541	903.157	485.286	302.301
TCGA-E2-A572	1208	0	617.768	892.165	4295.89	77.9708	427.34	322.879	95.964
TCGA-E2-A573	1062	0	504.91	1919.68	1314.82	198.975	1751.54	436.716	320.414
TCGA-E2-A574	1179	0	625.14	1376.79	3205.39	703.143	567.901	968.575	170.595
TCGA-E2-A576	1043	0	846.929	1004.57	2419.34	22.4565	682.86	512.832	57.7452
TCGA-E2-A9RU	538	0	1012.97	1471.92	2387.87	24.9368	677.338	420.556	225.779
TCGA-E9-A1N3	1059	0	4754.56	1857.67	1657.07	155.439	1956.1	721.9	420.051
TCGA-E9-A1N4	1000	0	5148.86	2011.92	1146.52	172.706	2117.38	1262.24	280.771
TCGA-E9-A1N5	1120	0	3001.52	2377.46	1625.72	424.916	1217.07	533.363	296.258
TCGA-E9-A1N6	678	1	2711.64	2030.82	1040.86	958.67	3525.89	669.359	403.325
TCGA-E9-A1N8	1039	0	1110.38	3206.2	3237.2	394.082	3127.29	868.013	376.703
TCGA-E9-A1N9	1101	0	5551.97	6395.17	4328.45	484.223	1738.2	1078.48	245.067
TCGA-E9-A1NA	1112	0	4399.2	2695	4004.33	500.928	1349.72	935.065	641.002
TCGA-E9-A1NC	1203	0	750.185	1926.81	2590.39	310.96	1550.07	297.234	678.716
TCGA-E9-A1ND	1266	0	1774.1	4223.23	1544.72	581.207	3260.85	845.573	705.644
TCGA-E9-A1NE	1088	0	2923.51	3140.76	1195.84	175.945	2002.67	540.916	587.639
TCGA-E9-A1NF	1072	1	3188.64	3493.78	2410.98	1643.23	2737.27	1103.95	608.008
TCGA-E9-A1NG	786	1	3846.22	3987.12	920.828	395.859	1546.29	837.393	478.989
TCGA-E9-A1NH	576	0	2203.04	3013.37	1569.32	59.034	1289.8	1088.1	260.286
TCGA-E9-A1NI	300	0	1321.17	1675.7	1623.04	178.311	1259.12	943.17	241.397
TCGA-E9-A1QZ	755	0	2797.22	2874.31	1171.51	414.403	1861.17	1378.1	457.545
TCGA-E9-A1R0	860	0	3402.5	3524.23	2341.95	207.065	636.74	1715.47	284.201
TCGA-E9-A1R2	1063	0	1701.93	2152.79	1309.11	387.764	2226.77	588.317	247.47
TCGA-E9-A1R3	78	0	3196.64	3026.67	1353.21	411.323	2498.75	861.723	398.547
TCGA-E9-A1R4	186	0	1789.16	2543.48	1561.84	290.112	4067.13	790.058	365.62
TCGA-E9-A1R5	92	0	5434.69	2673.46	1500.94	40.3444	1514.39	2087.74	253.219
TCGA-E9-A1R6	339	0	3623.53	1520.01	2085.6	175.138	2286.65	537.09	383.844
TCGA-E9-A1R7	1467	0	9906.76	3913.05	2377.9	1360.31	4038.35	1526.74	550.668
TCGA-E9-A1RA	1369	0	2050.85	1739.51	1629.94	182.203	1475.52	523.54	281.544
TCGA-E9-A1RB	633	0	1616.55	2293.41	2108.74	246.878	1800.47	416.753	365.245
TCGA-E9-A1RC	1224	0	4027.03	2484.62	1524.55	270.337	3398.31	537.946	313.244
TCGA-E9-A1RD	34	0	3154.82	2655.58	1469.61	232.071	1419.18	1791.47	343.989
TCGA-E9-A1RE	1419	0	5704.2	1644.98	1475.79	45.2159	1529.46	770.712	557.468
TCGA-E9-A1RF	200	0	1914.82	2729.56	1391.91	90.4505	1798.77	936.93	329.035
TCGA-E9-A1RG	647	0	1115.99	1816.99	2197.32	180.684	1078.56	412.2	284.196
TCGA-E9-A1RH	1417	0	13631.9	2338.23	1511.7	1220.52	2612.32	1244.63	1295.38
TCGA-E9-A1RI	1449	0	3535.44	2610.01	762.578	159.138	2458.77	1024.92	374.859
TCGA-E9-A226	1048	1	3899.45	3160.56	605.579	516.056	2156.02	853.39	502.757
TCGA-E9-A227	975	0	2682.25	3179.92	1641.15	369.197	1072.46	2073.4	271.33
TCGA-E9-A228	1285	0	1634.81	1148.97	1542.03	385.219	2805.73	828.639	469.063
TCGA-E9-A229	1148	0	3727.32	2852.62	1387.3	101.979	1567.07	552.776	336.998
TCGA-E9-A22A	1189	0	1177.58	2882.05	1876.99	497.05	2928.91	732.743	396.46
TCGA-E9-A22B	1167	0	2354.9	2709.19	2023.69	554.151	2036.14	1376.27	549.679
TCGA-E9-A22D	1248	0	1739.37	2593.9	1598.35	174.53	2670.02	566.641	241.042
TCGA-E9-A22E	1269	0	3361.66	3320.37	1780.23	416.698	1532.38	535.006	348.184
TCGA-E9-A22G	1239	0	569.074	1560.76	1826.01	254.995	5364.53	965.249	189.38
TCGA-E9-A22H	1232	0	3539.05	3740.68	1080.25	1006.62	1648.62	1061.34	466.999
TCGA-E9-A243	612	0	2162.43	2779.16	1186.7	443.874	2525.79	1062.54	417.036
TCGA-E9-A244	21	0	2179.35	2294.52	1415.55	1044.1	1500.82	975.498	770.663
TCGA-E9-A245	26	0	3134.09	2422.72	2165.84	855.328	1396.61	1841.21	314.044
TCGA-E9-A247	1186	0	1378.43	2509.66	1472.24	386.189	1431.38	856.408	309.93
TCGA-E9-A248	59	0	3505.67	2301.18	780.188	316.284	11701.5	553.254	284.882
TCGA-E9-A249	217	0	1941.06	2365.15	1989.32	107.338	750.841	487.11	218.896
TCGA-E9-A24A	747	0	3978.7	2954.78	1197.36	1053.99	2117.88	1049.79	426.815
TCGA-E9-A295	375	0	2054.81	2418.93	2024.87	77.7496	1676.2	622.48	209.103
TCGA-E9-A2JS	904	1	2197.17	1844.82	1379.52	31.3685	3137.19	534.988	409.514
TCGA-E9-A2JT	288	0	2283.99	2074.17	1174.93	143.768	1502.12	755.666	268.414
TCGA-E9-A3HO	1158	0	1159.18	1514.8	1923.56	88.1982	1606.05	552.709	195.296
TCGA-E9-A3Q9	1001	0	3340.52	4064.45	1479.51	1051.09	1080.8	1979.84	372.124
TCGA-E9-A3QA	918	0	1473.19	2507.48	1560.47	791.771	1389.96	737.843	598.504
TCGA-E9-A3X8	926	0	619.756	709.201	2838.76	50.343	400.789	267.844	77.2252
TCGA-E9-A54X	727	0	2144.99	2442.72	1512.41	231.877	1023.34	690.169	306.356
TCGA-E9-A54Y	725	0	462.678	539.686	2234.6	110.19	941.351	288.507	59.2417
TCGA-E9-A5FK	812	0	686.81	1425.64	3485.02	99.3169	954.283	314.766	87.7562
TCGA-E9-A5FL	24	0	1140.83	4432.8	2212.53	2768.09	5403.1	2226.74	664.083
TCGA-E9-A5UO	785	0	2221.52	1580.88	2109.09	15.7248	1942.8	553.514	389.189
TCGA-E9-A5UP	803	0	1520.37	1691.16	2719.65	181.709	978.834	931.709	198.882
TCGA-E9-A6HE	847	0	1139.95	1293.71	2046.78	87.8067	474.31	417.945	149.156
TCGA-EW-A1IW	371	0	2649.08	3093.78	1284.78	154.687	2662.75	452.856	313.2
TCGA-EW-A1IX	1208	0	3338.49	2215.84	1667.41	54.201	1187.29	788.844	224.128
TCGA-EW-A1IY	258	0	3570.74	7590.93	301.371	609.797	2183.53	1272.08	727.184
TCGA-EW-A1IZ	554	0	393.8	1650.86	2258.47	154.784	1583.32	808.124	208.231
TCGA-EW-A1J1	575	0	1978.18	1243.82	2253.77	149.503	1724.74	1006.1	366.378
TCGA-EW-A1J2	403	0	3254.28	2705.77	1310.65	100.182	1613.96	631.473	387.923
TCGA-EW-A1J3	504	0	2816.84	3271.34	511.393	152.849	1647.56	625.779	364.564
TCGA-EW-A1J5	477	0	2038.68	2168.84	922.105	72.6316	1297.37	463.158	311.316
TCGA-EW-A1J6	875	0	1168.43	1154.33	1334.25	709.6	2304.61	1046.23	322.091
TCGA-EW-A1OV	789	0	1646.1	2067.45	1170.89	151.371	1445.68	765.295	279.008
TCGA-EW-A1OW	694	0	1440.67	1785.1	1146.97	1205.04	2277.14	797.121	621.476
TCGA-EW-A1OX	911	0	3825.03	2082.89	2129.84	5.1086	1744.15	802.043	368.242
TCGA-EW-A1OY	908	0	2593.28	1800	2258.4	329.199	1416.02	744.703	239.276
TCGA-EW-A1OZ	1229	0	1475.3	1074.58	1289.08	37.2446	1333.91	702.474	150.358
TCGA-EW-A1P0	1251	0	2592.49	2805.31	1689.01	31.7248	2548.7	421.805	378.463
TCGA-EW-A1P1	1210	0	3754.06	3968.42	1122.21	478.195	1838.24	874.239	472.617
TCGA-EW-A1P3	1611	0	1807.13	3016.05	1296.54	196.767	1088.07	389.075	206.8
TCGA-EW-A1P4	907	0	2570.99	3338.29	3479.5	437.358	2613.14	799.165	420.273
TCGA-EW-A1P5	703	0	2216.43	2619.29	2252.21	1298.94	2978.97	2096.51	844.009
TCGA-EW-A1P6	562	0	1865.33	2201.85	1571.11	45.5087	1407.59	779.468	305.861
TCGA-EW-A1P7	915	0	1980.55	2456.06	1618.79	410.596	1718.96	545.944	670.116
TCGA-EW-A1P8	239	1	1117.2	1466.96	1339.43	719.713	1239.78	959.498	317.204
TCGA-EW-A1PA	575	0	1786.02	2217.57	1353.45	290.683	1361.28	300.357	501.67
TCGA-EW-A1PB	608	0	1243.12	2576.88	3443.75	681.585	1622.96	412.114	771.624
TCGA-EW-A1PC	187	0	841.721	1849.53	1061.38	340.781	3064.21	744.591	373.236
TCGA-EW-A1PD	424	0	3332.65	2477.61	2443.11	360.879	2489.7	1191	252.852
TCGA-EW-A1PE	320	0	1891.44	2413.29	2017.96	613.844	1812.6	1391.72	479.695
TCGA-EW-A1PF	439	0	3910.04	2018.71	1856.06	169.485	1641.96	819.719	549.118
TCGA-EW-A1PG	1051	0	3249.17	4329.83	693.37	71.2707	2262.43	729.834	636.464
TCGA-EW-A1PH	607	0	803.674	2104.82	1962.54	423.631	2156.7	841.859	314.121
TCGA-EW-A2FR	1673	0	3194.36	2054.51	1125.08	258.848	1603.78	617.577	366.527
TCGA-EW-A2FS	1604	0	2039.3	2378.55	1266.22	536.151	1279.57	916.945	329.996
TCGA-EW-A2FV	788	0	2197.14	2617.61	1616.4	243.399	5847.84	812.184	340.189
TCGA-EW-A2FW	672	0	1234.83	1256.69	2608.86	48.3811	1257.54	464.086	341.273
TCGA-EW-A3E8	1035	0	1908.04	1430.33	1480.33	140.688	893.283	603.715	159.616
TCGA-EW-A3U0	532	0	1143.98	1699.13	1473.89	523.737	1973.4	803.978	165.561
TCGA-EW-A423	533	0	1165.06	827.541	2990.72	122.258	727.631	518.938	129.16
TCGA-EW-A424	715	0	1556.99	2169.26	2257.64	247.268	867.193	868.788	163.357
TCGA-EW-A6S9	463	0	3353.73	2029.33	1302.49	126.195	2449.33	1342.26	556.405
TCGA-EW-A6SA	510	0	1463.49	1881.43	1461.32	28.5559	1455.73	925.894	189.338
TCGA-EW-A6SB	760	0	698.622	2033.21	1216.79	248.747	1417.29	770.677	404.762
TCGA-EW-A6SC	952	0	2893.79	2679.43	1905.12	180.101	1459.7	915.197	406.381
TCGA-EW-A6SD	1010	0	2815.54	2279.25	1968.79	222.478	2130.93	594.951	142.453
TCGA-GI-A2C8	225	0	2399.6	2572.9	1701.14	590.361	1968.21	1040.83	259.036
TCGA-GI-A2C9	3342	0	2080.15	3344.95	1937.55	721.322	1898.81	823.51	824.846
TCGA-GM-A2D9	1812	1	1885.03	2266.09	1609.54	345.625	785.25	337.672	187.997
TCGA-GM-A2DA	6593	1	1331.16	2256.16	1483.17	707.926	1038	514.658	306.189
TCGA-GM-A2DB	2406	0	2293.81	1483.97	1140.19	3163.31	2821.77	1175.99	466.816
TCGA-GM-A2DC	2535	0	736.425	1432.16	1434	225.961	1295.58	330.461	331.008
TCGA-GM-A2DD	2282	0	1820.19	1635.72	1340.06	1608.66	1765.59	813.676	306.481
TCGA-GM-A2DF	2155	0	811.747	1243.89	1243.98	269.578	1528.61	474.9	264.056
TCGA-GM-A2DH	2193	0	1895.96	2540.4	1422.69	1374.45	3803.91	1074.58	471.447
TCGA-GM-A2DI	2590	0	2399.53	2391.6	1310.92	125.791	1369.46	645.57	405.854
TCGA-GM-A2DK	2645	0	1980.7	1650.5	1647.65	771.412	2222.75	625.611	500.298
TCGA-GM-A2DL	3519	0	2415.91	2360.23	1357.1	638.494	1873.07	571.111	410.427
TCGA-GM-A2DM	3226	0	3573.39	3597.46	1883.67	305.428	2597.88	1952.18	432.012
TCGA-GM-A2DN	3091	0	2027	2319.27	1499.81	165.831	1293.1	912.457	406.479
TCGA-GM-A2DO	2596	0	737.205	1714.57	1167.32	58.0709	764.764	918.307	209.646
TCGA-GM-A3NW	3361	0	2168.14	1341.14	1551.37	67.6275	1617.15	2181.08	158.537
TCGA-GM-A3NY	1162	0	1656.15	1387.77	1826.34	156.326	617.331	341.768	118.198
TCGA-GM-A3XG	1330	0	1514.01	2184.09	1717.71	46.1525	697.493	666.262	268.934
TCGA-GM-A3XL	2108	0	1764.62	1955.94	2528.21	977.155	1991	672.205	383.524
TCGA-GM-A3XN	2019	0	1815.83	1972.59	1680.62	136.267	923.35	577.36	203.336
TCGA-GM-A4E0	2191	0	2004.65	1709.4	1530.29	387.712	965.609	777.627	185.779
TCGA-GM-A5PV	412	0	1616.73	2076.07	2133.57	34.8791	992.469	969.481	203.329
TCGA-GM-A5PX	551	0	1750.68	2028.53	2120.36	82.0633	901.133	837.437	118.796
TCGA-HN-A2NL	79	0	779.698	1127.4	1904.11	277.272	3606.23	723.154	163.161
TCGA-HN-A2OB	1900	1	2734.26	2385.65	1691.1	120.504	1102.07	629.946	277.878
TCGA-JL-A3YW	360	0	2544.67	3689.83	1502.16	856.628	2985.95	672.911	436.96
TCGA-JL-A3YX	352	0	1232.89	1404.75	2436.67	116.135	934.964	573.552	213.688
TCGA-LD-A66U	646	0	969.288	1723.48	2675.28	47.5655	763.67	326.966	143.446
TCGA-LD-A74U	402	0	2595.71	1919.32	1758.12	488.662	1399.8	643.105	243.922
TCGA-LD-A7W5	216	0	1452.71	2001.83	2306.19	65.085	1050.66	588.971	189.163
TCGA-LD-A7W6	404	0	1687.19	2208.28	1873.82	98.6022	760.861	522.478	246.694
TCGA-LL-A440	759	0	2368.86	2815.43	1503.46	221.352	1359.45	842.07	273.023
TCGA-LL-A441	996	0	1128.24	2100.97	1227.43	181.06	1353.07	939.935	289.066
TCGA-LL-A442	889	0	2640.78	3376.61	2162.6	269.351	1894.29	3137.92	349.351
TCGA-LL-A50Y	762	0	1199.85	1390.95	2651.12	59.3081	815.613	940.819	153.593
TCGA-LL-A5YL	519	0	1327.08	1800.72	2092.76	97.7846	697.152	248.39	92.5461
TCGA-LL-A5YM	466	0	1033.24	598.65	4206.34	48.911	1270.67	642.975	102.917
TCGA-LL-A5YN	447	0	646.29	1867.8	3271.68	128.004	936.782	264.368	121.735
TCGA-LL-A5YO	440	0	1207.21	2305.93	2227.18	416.357	1201.16	656.478	171.279
TCGA-LL-A5YP	450	0	1344.03	1961.46	1179.48	328.662	1942.59	375.226	164.105
TCGA-LL-A6FP	677	0	1593.41	1458.14	2494.29	66.1962	638.777	324.597	73.9247
TCGA-LL-A6FQ	80	0	852.096	1299.07	3789.92	66.8865	598.681	360.339	200.188
TCGA-LL-A6FR	489	0	391.094	631.462	2465.51	188.697	684.415	384.244	159.427
TCGA-LL-A73Y	477	0	1715.53	2600.16	1379.26	106.153	1530.13	938.653	383.168
TCGA-LL-A73Z	227	1	1496.79	2681.82	1498.62	698.347	1583.1	881.543	357.208
TCGA-LL-A740	441	0	2561.57	2373.44	1237.79	914.816	2617.68	2109	371.417
TCGA-LL-A7SZ	594	0	638.327	774.216	1742.86	39.7213	1717.77	470.383	96.1672
TCGA-LL-A7T0	376	0	1221.75	1480.23	1848.87	874.765	2365.35	796.139	396.422
TCGA-LL-A8F5	596	0	695.173	941.238	2940.19	226.128	650.577	256.034	111.228
TCGA-LL-A9Q3	532	0	1168.73	1109.59	2651.39	75.8261	1218.27	227.478	111.212
TCGA-LQ-A4E4	849	0	3047.19	344.118	2228.79	232.903	1541.55	549.591	139.642
TCGA-MS-A51U	85	0	2223.27	1412.62	1702.66	74.5957	930.621	486.698	216.484
TCGA-OK-A5Q2	64	0	2155.19	2094.65	1572.84	151.008	1016.36	463.674	212.248
TCGA-OL-A5D6	1104	1	3379.29	1688.86	1810.35	307.535	1759.61	1757.56	218.862
TCGA-OL-A5D7	1780	0	712.938	1390.51	1844.46	226.496	2107.28	457.293	127.106
TCGA-OL-A5D8	973	0	1359.39	1264.74	2178.25	167.494	1305.62	414.806	271.712
TCGA-OL-A5DA	1783	0	1733.01	1986.34	1481.76	51.0808	976.349	1039.89	172.346
TCGA-OL-A5RU	1219	0	2177.11	1539.52	2067.82	69.9784	1031.53	621.166	155.508
TCGA-OL-A5RV	1062	0	2194.46	2070.95	1255.35	56.3216	1117.25	615.783	275.35
TCGA-OL-A5RW	1106	0	601.205	1882.47	3235.56	230.537	648.92	277.75	172.778
TCGA-OL-A5RX	878	0	2006.42	2643.9	1784.86	53.8358	773.165	571.902	257.584
TCGA-OL-A5RY	752	0	1941.39	2436.8	1696.23	784.913	1874.11	577.982	302.243
TCGA-OL-A5RZ	679	0	1008.7	1833.76	2058.31	143.734	3862.4	540.154	2144.76
TCGA-OL-A5S0	620	0	659.992	1610.44	1292.1	270.688	861.234	519.579	243.315
TCGA-OL-A66H	812	0	1124.27	1469.14	2307.34	400.751	1581.73	722.269	256.464
TCGA-OL-A66I	714	0	929.369	1807.36	2078.25	489.098	1832.03	636.411	256.234
TCGA-OL-A66J	1996	0	1743.13	2439.36	1598.47	200.09	877.873	1707.98	255.971
TCGA-OL-A66K	1275	1	1734.12	2399.75	2034.19	41.4465	669.361	754.326	199.358
TCGA-OL-A66L	1301	0	887.095	1262.73	2478.45	156.714	435.949	247.893	106.375
TCGA-OL-A66N	792	0	1087.49	1270.58	2065.98	133.701	503.295	415.58	90.2694
TCGA-OL-A66O	528	0	661.403	1018.93	3536.07	13.7944	907.886	338.688	314.729
TCGA-OL-A66P	428	0	1440.29	1174.1	2238.85	1892.81	1682.01	403.597	169.784
TCGA-OL-A6VO	858	0	484.889	1209.87	1524.85	412.693	1922.77	749.16	539.624
TCGA-OL-A6VQ	600	0	2345.62	2736.56	1414.24	57.5798	1057.65	613.175	335.377
TCGA-OL-A6VR	1220	0	1430.79	1522.66	1753.27	54.7612	1038.03	841.497	209.614
TCGA-OL-A97C	271	0	1904.12	1365.06	1471.3	61.445	867.657	652.937	191.762
TCGA-PE-A5DC	1430	1	1485.57	2165.47	2400.26	49.3615	1115.14	932.718	261.401
TCGA-PE-A5DD	1953	0	1116.8	1954.27	2256.96	57.1571	1132.21	534.294	124.254
TCGA-PE-A5DE	2645	0	1451.03	2498.98	2084.83	78.6143	974.462	523.207	277.593
TCGA-PL-A8LX	5	0	1308.56	2050.13	2104.82	1184.38	2817.4	571.492	322.243
TCGA-PL-A8LY	8	0	1411.06	2271.38	1820.47	49.8084	816.092	512.863	333.881
TCGA-PL-A8LZ	302	0	1155.12	2086.61	2226.54	594.854	2473.79	557.703	361.695
TCGA-S3-A6ZF	572	0	2324.57	2550.1	1088.7	298.62	2423.78	779.238	355.453
TCGA-S3-A6ZG	562	0	2688.1	2019.4	2352.86	364.234	2610.14	335.544	256.96
TCGA-S3-A6ZH	641	0	861.035	2548.26	1731.52	22.0455	2349.42	1168.41	508.621
TCGA-S3-AA0Z	629	0	2083.59	2166.22	1977.73	873.244	3821.17	958.205	360.74
TCGA-S3-AA10	586	0	854.53	1519.35	1967.67	125.904	1888.98	754.998	327.946
TCGA-S3-AA11	421	0	2073.74	1870.24	1270.99	99.0671	1684.58	650.378	228.343
TCGA-S3-AA12	574	0	2479.68	2072.82	2206.77	188.144	1778.55	1692.81	236.16
TCGA-S3-AA14	529	0	2411.27	1275.36	1600.38	69.3122	1367.08	987.276	328.528
TCGA-S3-AA15	525	0	1346.29	1923.3	1602.67	334.751	1992.1	450.79	189.55
TCGA-S3-AA17	424	0	1998.05	1480.29	1398.24	291.012	1232.14	722.108	270.628
TCGA-UL-AAZ6	518	0	1359.35	1309.45	2736.67	204.802	2809.33	636.761	224.763
TCGA-UU-A93S	116	1	1950.8	1523.15	2256.15	641.823	1602.75	811.143	295.224
TCGA-V7-A7HQ	2033	0	370.118	535.163	2375.9	34.4869	458.183	440.94	107.772
TCGA-W8-A86G	347	0	1642.15	2298.53	1992.88	44.6132	761.272	486.948	238.728
TCGA-WT-AB41	1611	0	179.022	929.74	5207.41	212.934	630.126	498.423	74.9211
TCGA-WT-AB44	883	0	784.362	1539.4	1665.65	50.4989	1260.84	562.004	108.328
TCGA-XX-A899	467	0	2356.69	2207.87	1214.96	184.646	1420.08	834.252	293.307
TCGA-XX-A89A	488	0	2667.93	2339.63	1470	507.322	1795.94	863.486	326.405
TCGA-Z7-A8R5	3287	0	1157.6	1986.68	1938.3	117.672	961.085	421.707	193.531
TCGA-Z7-A8R6	3256	0	1560.68	1786.47	1490.39	164.593	1460.81	417.573	259.939
